# Supplementary material for: DEHP induces stress urinary incontinence by causing urethral sphincter dysfunction via inflammation and apoptosis: a mechanism study based on animal experiments, network toxicology, and molecular docking
Source: Front Cell Dev Biol. 2026 Jun 22;14:1866437. doi: 10.3389/fcell.2026.1866437 (PMC13333754; doi:10.3389/fcell.2026.1866437)
Supplement: Supplementary file 1 [file DataSheet6.xls]

## Sheet: Sheet1
	center（x,y,z)	size(x,y,z)
BCL2	75.8, 183.5,3.1	60,60,60
CASP3	49.8,22.7,57.9	60,60,60
NFKB1	36.2,16.7,48.5	60,60,60
MMP9	17.1,-13.1,24.1	60,60,60
TLR4	7.3,9.7,-26.8	60,60,60
