# Supplementary material for: DEHP induces stress urinary incontinence by causing urethral sphincter dysfunction via inflammation and apoptosis: a mechanism study based on animal experiments, network toxicology, and molecular docking
Source: Front Cell Dev Biol. 2026 Jun 22;14:1866437. doi: 10.3389/fcell.2026.1866437 (PMC13333754; doi:10.3389/fcell.2026.1866437)
Supplement: Supplementary file 2 [file DataSheet4.xlsx]

## Sheet: result
ID	Description	GeneRatio	BgRatio	pvalue	p.adjust	qvalue	geneID	Count	Enrichment.Score	Fold.Enrichment
GO:0008503	benzodiazepine receptor activity	5/95	11/18368	1.49993e-09	3.20044e-07	2.06934e-07	TSPO/GABRG2/GABRA1/GABRA5/GABRA6	5	8.82393	87.8852
GO:0022836	gated channel activity	14/95	340/18368	2.24535e-09	3.20044e-07	2.06934e-07	CNR1/SCN8A/GABRB3/P2RX7/GABRG2/SCN10A/TRPV4/TRPV1/TRPA1/SCN2A/CDK5/GABRA1/GABRA5/GABRA6	14	8.64872	7.96136
GO:0015267	channel activity	16/95	480/18368	3.05334e-09	3.20044e-07	2.06934e-07	CNR1/SCN8A/GABRB3/BCL2/P2RX7/GABRG2/SCN10A/TRPC3/TRPV4/TRPV1/TRPA1/SCN2A/CDK5/GABRA1/GABRA5/GABRA6	16	8.51522	6.44491
GO:0022803	passive transmembrane transporter activity	16/95	481/18368	3.14539e-09	3.20044e-07	2.06934e-07	CNR1/SCN8A/GABRB3/BCL2/P2RX7/GABRG2/SCN10A/TRPC3/TRPV4/TRPV1/TRPA1/SCN2A/CDK5/GABRA1/GABRA5/GABRA6	16	8.50232	6.43151
GO:0022851	GABA-gated chloride ion channel activity	5/95	13/18368	4.14432e-09	3.37348e-07	2.18122e-07	GABRB3/GABRG2/GABRA1/GABRA5/GABRA6	5	8.38255	74.3644
GO:0005216	ion channel activity	15/95	432/18368	5.79497e-09	3.42718e-07	2.21594e-07	CNR1/SCN8A/GABRB3/P2RX7/GABRG2/SCN10A/TRPC3/TRPV4/TRPV1/TRPA1/SCN2A/CDK5/GABRA1/GABRA5/GABRA6	15	8.23695	6.71345
GO:0030594	neurotransmitter receptor activity	9/95	111/18368	5.89441e-09	3.42718e-07	2.21594e-07	HRH2/TSPO/GABRB3/GABRG2/GRM5/ADORA1/GABRA1/GABRA5/GABRA6	9	8.22956	15.6768
GO:0099095	ligand-gated anion channel activity	5/95	18/18368	2.70317e-08	1.37524e-06	8.89201e-07	GABRB3/GABRG2/GABRA1/GABRA5/GABRA6	5	7.56813	53.7076
GO:0004890	GABA-A receptor activity	5/95	19/18368	3.65362e-08	1.65225e-06	1.06831e-06	GABRB3/GABRG2/GABRA1/GABRA5/GABRA6	5	7.43728	50.8809
GO:0004175	endopeptidase activity	14/95	430/18368	4.37407e-08	1.78025e-06	1.15107e-06	CTRB1/MMP3/MMP7/CTSK/CTSS/CTSL/CTSB/ACE/ELANE/ADAM17/MMP9/MMP2/CAPN1/CASP3	14	7.35911	6.29503
GO:0016917	GABA receptor activity	5/95	22/18368	8.17351e-08	3.0242e-06	1.95539e-06	GABRB3/GABRG2/GABRA1/GABRA5/GABRA6	5	7.08759	43.9426
GO:0005230	extracellular ligand-gated ion channel activity	7/95	73/18368	9.76098e-08	3.3106e-06	2.14057e-06	GABRB3/P2RX7/GABRG2/TRPV1/GABRA1/GABRA5/GABRA6	7	7.01051	18.5402
GO:0008066	glutamate receptor activity	5/95	27/18368	2.455e-07	7.68604e-06	4.96964e-06	GRM7/GRM8/GRM2/GRM5/GRM4	5	6.60995	35.8051
GO:0008236	serine-type peptidase activity	9/95	191/18368	6.40404e-07	1.82388e-05	1.17929e-05	CTRB1/MMP3/MMP7/CTSK/CTSS/ACE/ELANE/MMP9/MMP2	9	6.19355	9.11061
GO:0015276	ligand-gated ion channel activity	8/95	143/18368	7.6151e-07	1.82388e-05	1.17929e-05	GABRB3/P2RX7/GABRG2/TRPV1/TRPA1/GABRA1/GABRA5/GABRA6	8	6.11832	10.8166
GO:0022834	ligand-gated channel activity	8/95	143/18368	7.6151e-07	1.82388e-05	1.17929e-05	GABRB3/P2RX7/GABRG2/TRPV1/TRPA1/GABRA1/GABRA5/GABRA6	8	6.11832	10.8166
GO:0017171	serine hydrolase activity	9/95	195/18368	7.61819e-07	1.82388e-05	1.17929e-05	CTRB1/MMP3/MMP7/CTSK/CTSS/ACE/ELANE/MMP9/MMP2	9	6.11815	8.92372
GO:0005237	inhibitory extracellular ligand-gated ion channel activity	4/95	15/18368	8.77374e-07	1.98384e-05	1.28271e-05	GABRG2/GABRA1/GABRA5/GABRA6	4	6.05682	51.5593
GO:0004252	serine-type endopeptidase activity	8/95	174/18368	3.32865e-06	7.13032e-05	4.61032e-05	CTRB1/MMP3/MMP7/CTSK/CTSS/ELANE/MMP9/MMP2	8	5.47773	8.88953
GO:0005261	cation channel activity	10/95	335/18368	9.12077e-06	0.000185608	0.00012001	CNR1/SCN8A/P2RX7/SCN10A/TRPC3/TRPV4/TRPV1/TRPA1/SCN2A/CDK5	10	5.03997	5.77156
GO:0022824	transmitter-gated ion channel activity	5/95	60/18368	1.45157e-05	0.00026854	0.000173633	GABRB3/GABRG2/GABRA1/GABRA5/GABRA6	5	4.83816	16.1123
GO:0022835	transmitter-gated channel activity	5/95	60/18368	1.45157e-05	0.00026854	0.000173633	GABRB3/GABRG2/GABRA1/GABRA5/GABRA6	5	4.83816	16.1123
GO:0098960	postsynaptic neurotransmitter receptor activity	5/95	62/18368	1.70591e-05	0.000301872	0.000195184	GABRG2/GRM5/GABRA1/GABRA5/GABRA6	5	4.76804	15.5925
GO:0001530	lipopolysaccharide binding	4/95	33/18368	2.44912e-05	0.00041533	0.000268544	TLR2/TLR4/P2RX7/SCARB1	4	4.61099	23.436
GO:0005518	collagen binding	5/95	69/18368	2.87943e-05	0.000468772	0.000303098	CTSK/CTSS/CTSL/CTSB/MMP9	5	4.54069	14.0107
GO:0043394	proteoglycan binding	4/95	36/18368	3.48394e-05	0.000514454	0.000332635	CTSK/CTSS/CTSL/CTSB	4	4.45793	21.483
GO:0004197	cysteine-type endopeptidase activity	6/95	119/18368	3.53924e-05	0.000514454	0.000332635	CTSK/CTSS/CTSL/CTSB/CAPN1/CASP3	6	4.45109	9.74861
GO:0005262	calcium channel activity	6/95	119/18368	3.53924e-05	0.000514454	0.000332635	CNR1/TRPC3/TRPV4/TRPV1/TRPA1/CDK5	6	4.45109	9.74861
GO:0005254	chloride channel activity	5/95	74/18368	4.04405e-05	0.000566011	0.000365971	GABRB3/GABRG2/GABRA1/GABRA5/GABRA6	5	4.39318	13.064
GO:0033218	amide binding	10/95	400/18368	4.17207e-05	0.000566011	0.000365971	GSTM1/PPARG/SOAT1/TLR2/TLR4/FKBP1A/HCRTR2/HCRTR1/CRHR1/SCARB1	10	4.37965	4.83368
GO:0004707	MAP kinase activity	3/95	14/18368	4.6812e-05	0.000614596	0.000397386	MAPK14/MAPK11/MAPK8	3	4.32964	41.4316
GO:0019902	phosphatase binding	7/95	196/18368	7.07863e-05	0.000833809	0.000539124	SPHK1/STAT1/PPARA/MAPK14/BCL2/VCP/BAD	7	4.15005	6.90526
GO:0016504	peptidase activator activity	4/95	43/18368	7.09979e-05	0.000833809	0.000539124	NLRP1/VCP/BAD/APP	4	4.14875	17.9858
GO:0035173	histone kinase activity	3/95	16/18368	7.14796e-05	0.000833809	0.000539124	PRKCA/CDK1/CDK2	3	4.14582	36.2526
GO:0015085	calcium ion transmembrane transporter activity	6/95	135/18368	7.17035e-05	0.000833809	0.000539124	CNR1/TRPC3/TRPV4/TRPV1/TRPA1/CDK5	6	4.14446	8.59322
GO:1904315	transmitter-gated ion channel activity involved in regulation of postsynaptic membrane potential	4/95	44/18368	7.77896e-05	0.000879455	0.000568638	GABRG2/GABRA1/GABRA5/GABRA6	4	4.10908	17.577
GO:0042562	hormone binding	5/95	86/18368	8.32631e-05	0.000915894	0.000592198	AR/TSPO/HCRTR2/HCRTR1/CRHR1	5	4.07955	11.2411
GO:0046965	retinoid X receptor binding	3/95	17/18368	8.64715e-05	0.000918166	0.000593667	RARB/PPARG/NCOA1	3	4.06313	34.1201
GO:0005253	anion channel activity	5/95	87/18368	8.79815e-05	0.000918166	0.000593667	GABRB3/GABRG2/GABRA1/GABRA5/GABRA6	5	4.05561	11.1119
GO:0099529	neurotransmitter receptor activity involved in regulation of postsynaptic membrane potential	4/95	47/18368	0.000101004	0.0010228	0.00066132	GABRG2/GABRA1/GABRA5/GABRA6	4	3.99566	16.4551
GO:0106310	protein serine kinase activity	9/95	360/18368	0.000103034	0.0010228	0.00066132	PRKCD/PRKCA/CDK1/MAPK14/MAPK11/PIK3CA/MAPK8/CDK2/CDK5	9	3.98702	4.83368
GO:0008528	G protein-coupled peptide receptor activity	6/95	147/18368	0.000114795	0.00111242	0.000719265	HCRTR2/HCRTR1/AGTR1/CRHR1/CCR1/TACR3	6	3.94008	7.89173
GO:0019903	protein phosphatase binding	6/95	150/18368	0.000128258	0.00119212	0.000770798	SPHK1/STAT1/MAPK14/BCL2/VCP/BAD	6	3.89191	7.73389
GO:0016538	cyclin-dependent protein serine/threonine kinase regulator activity	4/95	50/18368	0.000128877	0.00119212	0.000770798	CCND1/CASP3/CDK5R1/CCNB1	4	3.88982	15.4678
GO:0001653	peptide receptor activity	6/95	153/18368	0.000142946	0.00129286	0.000835939	HCRTR2/HCRTR1/AGTR1/CRHR1/CCR1/TACR3	6	3.84483	7.58225
GO:0004879	nuclear receptor activity	4/95	52/18368	0.000150308	0.0013016	0.000841588	RARB/PPARG/PPARA/AR	4	3.82302	14.8729
GO:0098531	ligand-activated transcription factor activity	4/95	52/18368	0.000150308	0.0013016	0.000841588	RARB/PPARG/PPARA/AR	4	3.82302	14.8729
GO:0005248	voltage-gated sodium channel activity	3/95	23/18368	0.000220195	0.00186707	0.00120721	SCN8A/SCN10A/SCN2A	3	3.65719	25.2192
GO:0042277	peptide binding	8/95	321/18368	0.000259307	0.00215384	0.00139263	GSTM1/PPARG/TLR2/TLR4/HCRTR2/HCRTR1/CRHR1/SCARB1	8	3.58619	4.81863
GO:0004222	metalloendopeptidase activity	5/95	111/18368	0.000276818	0.0022533	0.00145694	MMP3/MMP7/ADAM17/MMP9/MMP2	5	3.55781	8.70934
GO:0051019	mitogen-activated protein kinase binding	3/95	25/18368	0.000283832	0.00226509	0.00146456	MAPK14/ACE/ABL1	3	3.54694	23.2017
GO:0038187	pattern recognition receptor activity	3/95	26/18368	0.000319654	0.0024547	0.00158716	TLR2/TLR4/SCARB1	3	3.49532	22.3093
GO:0042974	retinoic acid receptor binding	3/95	26/18368	0.000319654	0.0024547	0.00158716	RARB/PPARG/NCOA1	3	3.49532	22.3093
GO:0046873	metal ion transmembrane transporter activity	9/95	430/18368	0.000385695	0.00290538	0.00187856	CNR1/SCN8A/SCN10A/TRPC3/TRPV4/TRPV1/TRPA1/SCN2A/CDK5	9	3.41376	4.04681
GO:0001968	fibronectin binding	3/95	28/18368	0.000399758	0.00290538	0.00187856	CTSK/CTSS/CTSL	3	3.3982	20.7158
GO:0046875	ephrin receptor binding	3/95	28/18368	0.000399758	0.00290538	0.00187856	ABL1/CDK5R1/CDK5	3	3.3982	20.7158
GO:0004693	cyclin-dependent protein serine/threonine kinase activity	3/95	29/18368	0.000444218	0.00311229	0.00201235	CDK1/CDK2/CDK5	3	3.3524	20.0015
GO:0097472	cyclin-dependent protein kinase activity	3/95	29/18368	0.000444218	0.00311229	0.00201235	CDK1/CDK2/CDK5	3	3.3524	20.0015
GO:0008234	cysteine-type peptidase activity	6/95	190/18368	0.000458815	0.00311229	0.00201235	CTSK/CTSS/CTSL/CTSB/CAPN1/CASP3	6	3.33836	6.10571
GO:0008237	metallopeptidase activity	6/95	190/18368	0.000458815	0.00311229	0.00201235	MMP3/MMP7/ACE/ADAM17/MMP9/MMP2	6	3.33836	6.10571
GO:0001223	transcription coactivator binding	3/95	32/18368	0.000596256	0.00391413	0.0025308	PPARA/AR/TERT	3	3.22457	18.1263
GO:0051721	protein phosphatase 2A binding	3/95	32/18368	0.000596256	0.00391413	0.0025308	SPHK1/STAT1/BCL2	3	3.22457	18.1263
GO:0005244	voltage-gated ion channel activity	6/95	201/18368	0.000617299	0.00392564	0.00253824	CNR1/SCN8A/SCN10A/TRPV1/SCN2A/CDK5	6	3.2095	5.77156
GO:0022832	voltage-gated channel activity	6/95	201/18368	0.000617299	0.00392564	0.00253824	CNR1/SCN8A/SCN10A/TRPV1/SCN2A/CDK5	6	3.2095	5.77156
GO:0019887	protein kinase regulator activity	6/95	204/18368	0.000667134	0.00417728	0.00270095	CCND1/GRM5/CASP3/PIK3CA/CDK5R1/CCNB1	6	3.17579	5.68669
GO:0002020	protease binding	5/95	135/18368	0.00067938	0.00418951	0.00270885	BCL2/ELANE/VCP/CASP3/CDK5R1	5	3.16789	7.16101
GO:0001221	transcription coregulator binding	4/95	78/18368	0.000714812	0.00434222	0.00280759	STAT1/PPARA/AR/TERT	4	3.14581	9.91525
GO:0042805	actinin binding	3/95	36/18368	0.000845575	0.00506102	0.00327235	PPARG/NFKB1/ADORA2A	3	3.07285	16.1123
GO:0004674	protein serine/threonine kinase activity	8/95	386/18368	0.00087561	0.00516483	0.00333947	PRKCD/PRKCA/CDK1/MAPK14/MAPK11/MAPK8/CDK2/CDK5	8	3.05769	4.0072
GO:0061629	RNA polymerase II-specific DNA-binding transcription factor binding	7/95	299/18368	0.000919171	0.00534432	0.00345553	RARB/PPARG/STAT1/PPARA/NCOA1/AR/MAPK14	7	3.0366	4.52653
GO:0140297	DNA-binding transcription factor binding	8/95	394/18368	0.000999175	0.00572767	0.00370339	RARB/PPARG/STAT1/PPARA/NCOA1/AR/MAPK14/BCL2	8	3.00036	3.92583
GO:0015103	inorganic anion transmembrane transporter activity	5/95	152/18368	0.00115731	0.00653295	0.00422407	GABRB3/GABRG2/GABRA1/GABRA5/GABRA6	5	2.93655	6.36011
GO:0043178	alcohol binding	4/95	89/18368	0.00117176	0.00653295	0.00422407	NPC1/SOAT1/TSPO/TRPC3	4	2.93116	8.68977
GO:0008509	anion transmembrane transporter activity	7/95	314/18368	0.00122051	0.0067128	0.00434036	GABRB3/GABRG2/SLC2A1/SLC2A3/GABRA1/GABRA5/GABRA6	7	2.91346	4.31029
GO:0019207	kinase regulator activity	6/95	233/18368	0.00132654	0.00719871	0.00465454	CCND1/GRM5/CASP3/PIK3CA/CDK5R1/CCNB1	6	2.87728	4.9789
GO:0043560	insulin receptor substrate binding	2/95	11/18368	0.00141227	0.00736914	0.00476474	PRKCD/PIK3CA	2	2.85008	35.1541
GO:0051400	BH domain binding	2/95	11/18368	0.00141227	0.00736914	0.00476474	BCL2/BCL2L1	2	2.85008	35.1541
GO:0070513	death domain binding	2/95	11/18368	0.00141227	0.00736914	0.00476474	BCL2/BCL2L1	2	2.85008	35.1541
GO:0005245	voltage-gated calcium channel activity	3/95	45/18368	0.00162495	0.00837157	0.00541288	CNR1/TRPV1/CDK5	3	2.78916	12.8898
GO:0005272	sodium channel activity	3/95	46/18368	0.00173184	0.00881076	0.00569685	SCN8A/SCN10A/SCN2A	3	2.76149	12.6096
GO:0005496	steroid binding	4/95	100/18368	0.00180229	0.00905594	0.00585539	NPC1/SOAT1/AR/TSPO	4	2.74418	7.73389
GO:0030295	protein kinase activator activity	4/95	101/18368	0.00186926	0.00927792	0.00599891	GRM5/PIK3CA/CDK5R1/CCNB1	4	2.72833	7.65732
GO:0061575	cyclin-dependent protein serine/threonine kinase activator activity	2/95	13/18368	0.0019894	0.00975526	0.00630755	CDK5R1/CCNB1	2	2.70128	29.7457
GO:0015485	cholesterol binding	3/95	50/18368	0.00220301	0.0106741	0.00690166	NPC1/SOAT1/TSPO	3	2.65698	11.6008
GO:0019209	kinase activator activity	4/95	107/18368	0.00230772	0.0110499	0.00714464	GRM5/PIK3CA/CDK5R1/CCNB1	4	2.63682	7.22794
GO:0017046	peptide hormone binding	3/95	52/18368	0.00246556	0.0116684	0.00754456	HCRTR2/HCRTR1/CRHR1	3	2.60808	11.1547
GO:0004698	calcium-dependent protein kinase C activity	2/95	16/18368	0.00302987	0.0138557	0.00895881	PRKCD/PRKCA	2	2.51858	24.1684
GO:0050135	NAD(P)+ nucleosidase activity	2/95	16/18368	0.00302987	0.0138557	0.00895881	TLR2/TLR4	2	2.51858	24.1684
GO:0061809	NAD+ nucleotidase, cyclic ADP-ribose generating	2/95	16/18368	0.00302987	0.0138557	0.00895881	TLR2/TLR4	2	2.51858	24.1684
GO:0000400	four-way junction DNA binding	2/95	17/18368	0.00342232	0.0148179	0.00958097	MEN1/ABL1	2	2.46568	22.7467
GO:0004697	protein kinase C activity	2/95	17/18368	0.00342232	0.0148179	0.00958097	PRKCD/PRKCA	2	2.46568	22.7467
GO:0008656	cysteine-type endopeptidase activator activity involved in apoptotic process	2/95	17/18368	0.00342232	0.0148179	0.00958097	NLRP1/BAD	2	2.46568	22.7467
GO:0015278	calcium-release channel activity	2/95	17/18368	0.00342232	0.0148179	0.00958097	TRPV1/TRPA1	2	2.46568	22.7467
GO:0070064	proline-rich region binding	2/95	17/18368	0.00342232	0.0148179	0.00958097	CCND1/ABL1	2	2.46568	22.7467
GO:0032934	sterol binding	3/95	60/18368	0.00370573	0.0158761	0.0102652	NPC1/SOAT1/TSPO	3	2.43113	9.66737
GO:0043621	protein self-association	3/95	61/18368	0.00388294	0.016462	0.010644	NLRP1/PPARG/SLC2A1	3	2.41084	9.50889
GO:0016505	peptidase activator activity involved in apoptotic process	2/95	20/18368	0.00473323	0.01986	0.0128411	NLRP1/BAD	2	2.32484	19.3347
GO:0005355	glucose transmembrane transporter activity	2/95	22/18368	0.0057161	0.0234995	0.0151943	SLC2A1/SLC2A3	2	2.2429	17.577
GO:0015149	hexose transmembrane transporter activity	2/95	22/18368	0.0057161	0.0234995	0.0151943	SLC2A1/SLC2A3	2	2.2429	17.577
GO:0004114	3',5'-cyclic-nucleotide phosphodiesterase activity	2/95	23/18368	0.00623951	0.0246552	0.0159415	PDE5A/PDE4A	2	2.20485	16.8128
GO:0009931	calcium-dependent protein serine/threonine kinase activity	2/95	23/18368	0.00623951	0.0246552	0.0159415	PRKCD/PRKCA	2	2.20485	16.8128
GO:0016702	oxidoreductase activity, acting on single donors with incorporation of molecular oxygen, incorporation of two atoms of oxygen	2/95	23/18368	0.00623951	0.0246552	0.0159415	TDO2/IDO1	2	2.20485	16.8128
GO:0070412	R-SMAD binding	2/95	23/18368	0.00623951	0.0246552	0.0159415	PPARG/MEN1	2	2.20485	16.8128
GO:0016922	nuclear receptor binding	4/95	144/18368	0.00664761	0.0258044	0.0166846	RARB/PPARG/STAT1/NCOA1	4	2.17733	5.37076
GO:0010857	calcium-dependent protein kinase activity	2/95	24/18368	0.00678395	0.0258044	0.0166846	PRKCD/PRKCA	2	2.16852	16.1123
GO:0015145	monosaccharide transmembrane transporter activity	2/95	24/18368	0.00678395	0.0258044	0.0166846	SLC2A1/SLC2A3	2	2.16852	16.1123
GO:0016701	oxidoreductase activity, acting on single donors with incorporation of molecular oxygen	2/95	24/18368	0.00678395	0.0258044	0.0166846	TDO2/IDO1	2	2.16852	16.1123
GO:0001618	virus receptor activity	3/95	76/18368	0.00717394	0.0270351	0.0174804	NPC1/CDK1/SCARB1	3	2.14424	7.63213
GO:0004112	cyclic-nucleotide phosphodiesterase activity	2/95	25/18368	0.00734918	0.0274414	0.0177431	PDE5A/PDE4A	2	2.13376	15.4678
GO:0140272	exogenous protein binding	3/95	77/18368	0.00743717	0.0275175	0.0177923	NPC1/CDK1/SCARB1	3	2.12859	7.53301
GO:0099604	ligand-gated calcium channel activity	2/95	26/18368	0.00793497	0.0290011	0.0187515	TRPV1/TRPA1	2	2.10045	14.8729
GO:0046332	SMAD binding	3/95	79/18368	0.00798065	0.0290011	0.0187515	PPARG/FKBP1A/MEN1	3	2.09796	7.34231
GO:0051119	sugar transmembrane transporter activity	2/95	27/18368	0.00854111	0.0304933	0.0197163	SLC2A1/SLC2A3	2	2.06849	14.322
GO:0051393	alpha-actinin binding	2/95	27/18368	0.00854111	0.0304933	0.0197163	PPARG/ADORA2A	2	2.06849	14.322
GO:0003953	NAD+ nucleosidase activity	2/95	28/18368	0.00916737	0.0324445	0.020978	TLR2/TLR4	2	2.03776	13.8105
GO:0001540	amyloid-beta binding	3/95	84/18368	0.00943979	0.0331207	0.0214151	TLR2/TLR4/SCARB1	3	2.02504	6.90526
GO:0005231	excitatory extracellular ligand-gated ion channel activity	2/95	29/18368	0.00981353	0.0341376	0.0220727	P2RX7/TRPV1	2	2.00817	13.3343
GO:0005217	intracellular ligand-gated ion channel activity	2/95	30/18368	0.0104794	0.0361449	0.0233706	TRPV1/TRPA1	2	1.97966	12.8898
GO:0051219	phosphoprotein binding	3/95	88/18368	0.010712	0.0366369	0.0236886	MEN1/TRPV1/ABL1	3	1.97013	6.59139
GO:0008081	phosphoric diester hydrolase activity	3/95	89/18368	0.0110448	0.0374603	0.0242211	PDE5A/PDE4A/CCR1	3	1.95684	6.51733
GO:0090482	vitamin transmembrane transporter activity	2/95	31/18368	0.0111647	0.0375539	0.0242816	SLC2A1/SLC2A3	2	1.95215	12.474
GO:0030332	cyclin binding	2/95	32/18368	0.0118692	0.0395966	0.0256023	CDK1/CDK2	2	1.92558	12.0842
GO:1901681	sulfur compound binding	5/95	265/18368	0.0121735	0.0402814	0.0260451	GSTM1/SOAT1/MMP7/ELANE/APP	5	1.91458	3.64806
GO:0000217	DNA secondary structure binding	2/95	36/18368	0.0148758	0.0484355	0.0313174	MEN1/ABL1	2	1.82752	10.7415
GO:0015248	sterol transporter activity	2/95	36/18368	0.0148758	0.0484355	0.0313174	NPC1/TSPO	2	1.82752	10.7415
GO:0030551	cyclic nucleotide binding	2/95	37/18368	0.0156734	0.0506277	0.0327348	PDE5A/PDE4A	2	1.80484	10.4512
GO:0008022	protein C-terminus binding	4/95	189/18368	0.0167305	0.0536168	0.0346675	PPARG/PABPC1/ABL1/TERT	4	1.77649	4.09201
GO:0015144	carbohydrate transmembrane transporter activity	2/95	40/18368	0.0181736	0.0564629	0.0365078	SLC2A1/SLC2A3	2	1.74056	9.66737
GO:0042169	SH2 domain binding	2/95	40/18368	0.0181736	0.0564629	0.0365078	TRPV4/ABL1	2	1.74056	9.66737
GO:0043014	alpha-tubulin binding	2/95	40/18368	0.0181736	0.0564629	0.0365078	TRPV4/CDK5R1	2	1.74056	9.66737
GO:0043028	cysteine-type endopeptidase regulator activity involved in apoptotic process	2/95	40/18368	0.0181736	0.0564629	0.0365078	NLRP1/BAD	2	1.74056	9.66737
GO:0001664	G protein-coupled receptor binding	5/95	295/18368	0.0185334	0.0571447	0.0369486	STAT1/ACE/ADORA1/ADORA2A/AGTR1	5	1.73204	3.27707
GO:0048487	beta-tubulin binding	2/95	41/18368	0.019042	0.0582714	0.0376771	TRPV4/CDK5R1	2	1.72029	9.43158
GO:0047485	protein N-terminus binding	3/95	110/18368	0.019427	0.059006	0.0381521	NCOA1/MEN1/TERT	3	1.71159	5.27311
GO:0099094	ligand-gated cation channel activity	3/95	113/18368	0.0208447	0.062843	0.040633	P2RX7/TRPV1/TRPA1	3	1.681	5.13312
GO:0004715	non-membrane spanning protein tyrosine kinase activity	2/95	45/18368	0.0226857	0.0669065	0.0432604	PRKCD/ABL1	2	1.64425	8.59322
GO:0008188	neuropeptide receptor activity	2/95	45/18368	0.0226857	0.0669065	0.0432604	HCRTR2/TACR3	2	1.64425	8.59322
GO:0048156	tau protein binding	2/95	45/18368	0.0226857	0.0669065	0.0432604	S100B/CDK5	2	1.64425	8.59322
GO:0035254	glutamate receptor binding	2/95	47/18368	0.0246069	0.0720503	0.0465862	ADORA2A/CDK5R1	2	1.60894	8.22755
GO:0032813	tumor necrosis factor receptor superfamily binding	2/95	49/18368	0.0265921	0.0767588	0.0496307	STAT1/CASP3	2	1.57525	7.89173
GO:0043539	protein serine/threonine kinase activator activity	2/95	49/18368	0.0265921	0.0767588	0.0496307	CDK5R1/CCNB1	2	1.57525	7.89173
GO:0016799	hydrolase activity, hydrolyzing N-glycosyl compounds	2/95	50/18368	0.0276083	0.0788759	0.0509995	TLR2/TLR4	2	1.55896	7.73389
GO:0046982	protein heterodimerization activity	5/95	328/18368	0.0277131	0.0788759	0.0509995	TLR4/BCL2/ADORA1/AGTR1/BCL2L1	5	1.55731	2.94737
GO:0016747	acyltransferase activity, transferring groups other than amino-acyl groups	4/95	222/18368	0.0281717	0.0796243	0.0514834	SPHK1/SOAT1/NCOA1/ELOVL6	4	1.55019	3.48374
GO:0016597	amino acid binding	2/95	52/18368	0.029687	0.0833283	0.0538784	GRM7/TDO2	2	1.52743	7.43644
GO:0005539	glycosaminoglycan binding	4/95	230/18368	0.0315033	0.087214	0.0563908	TLR2/MMP7/ELANE/APP	4	1.50164	3.36256
GO:0061134	peptidase regulator activity	4/95	230/18368	0.0315033	0.087214	0.0563908	NLRP1/VCP/BAD/APP	4	1.50164	3.36256
GO:0044325	transmembrane transporter binding	3/95	133/18368	0.0317142	0.087214	0.0563908	FKBP1A/TSPO/SCN10A	3	1.49875	4.36122
GO:0005080	protein kinase C binding	2/95	55/18368	0.0329179	0.0893669	0.0577828	TRPV4/ABL1	2	1.48257	7.03081
GO:0043177	organic acid binding	3/95	135/18368	0.0329362	0.0893669	0.0577828	GRM7/PPARG/TDO2	3	1.48233	4.29661
GO:0019955	cytokine binding	3/95	139/18368	0.0354532	0.0955594	0.0617868	TNFRSF1A/ELANE/CCR1	3	1.45034	4.17296
GO:0022843	voltage-gated cation channel activity	3/95	143/18368	0.0380671	0.10193	0.0659056	CNR1/TRPV1/CDK5	3	1.41945	4.05624
GO:0016798	hydrolase activity, acting on glycosyl bonds	3/95	144/18368	0.0387356	0.103042	0.0666246	GBA2/TLR2/TLR4	3	1.41189	4.02807
GO:0016247	channel regulator activity	3/95	145/18368	0.0394101	0.104155	0.0673446	GRM2/BCL2/TRPV1	3	1.40439	4.00029
GO:0016746	acyltransferase activity	4/95	250/18368	0.040811	0.107162	0.0692886	SPHK1/SOAT1/NCOA1/ELOVL6	4	1.38922	3.09356
GO:0015081	sodium ion transmembrane transporter activity	3/95	152/18368	0.0442982	0.115573	0.0747271	SCN8A/SCN10A/SCN2A	3	1.35361	3.81607
GO:0005319	lipid transporter activity	3/95	154/18368	0.045748	0.118595	0.0766812	NPC1/TSPO/SLC2A1	3	1.33963	3.76651
