# Supplementary material for: DEHP induces stress urinary incontinence by causing urethral sphincter dysfunction via inflammation and apoptosis: a mechanism study based on animal experiments, network toxicology, and molecular docking
Source: Front Cell Dev Biol. 2026 Jun 22;14:1866437. doi: 10.3389/fcell.2026.1866437 (PMC13333754; doi:10.3389/fcell.2026.1866437)
Supplement: Supplementary file 3 [file DataSheet3.xlsx]

## Sheet: result
ID	Description	GeneRatio	BgRatio	pvalue	p.adjust	qvalue	geneID	Count	Enrichment.Score	Fold.Enrichment
GO:0031252	cell leading edge	18/95	422/19550	1.74987e-12	4.51467e-10	2.91031e-10	S100B/TLR4/GABRG2/TRPV4/TRPV1/ADAM17/ADORA1/ADORA2A/PABPC1/ABL1/PDE4A/PIK3CA/APP/TACR3/CDK5/GABRA1/GABRA5/GABRA6	18	11.757	8.77775
GO:0032589	neuron projection membrane	8/95	62/19550	6.27777e-10	8.09832e-08	5.22046e-08	GABRG2/TRPV1/ADORA1/ADORA2A/TACR3/GABRA1/GABRA5/GABRA6	8	9.20219	26.5535
GO:0031256	leading edge membrane	11/95	180/19550	1.18452e-09	1.01868e-07	6.56678e-08	GABRG2/TRPV4/TRPV1/ADAM17/ADORA1/ADORA2A/PDE4A/TACR3/GABRA1/GABRA5/GABRA6	11	8.92646	12.576
GO:0097060	synaptic membrane	14/95	384/19550	4.85834e-09	3.13363e-07	2.02005e-07	GRM7/CNR1/GRM2/GABRB3/GABRG2/SCN10A/TRPV1/GRM5/ADORA1/ADORA2A/SCN2A/GABRA1/GABRA5/GABRA6	14	8.31351	7.50274
GO:1902711	GABA-A receptor complex	5/95	19/19550	2.68405e-08	1.38497e-06	8.92801e-07	GABRB3/GABRG2/GABRA1/GABRA5/GABRA6	5	7.57121	54.1551
GO:1902710	GABA receptor complex	5/95	20/19550	3.56502e-08	1.53296e-06	9.88198e-07	GABRB3/GABRG2/GABRA1/GABRA5/GABRA6	5	7.44794	51.4474
GO:0032590	dendrite membrane	6/95	43/19550	5.91745e-08	2.181e-06	1.40595e-06	GABRG2/TRPV1/TACR3/GABRA1/GABRA5/GABRA6	6	7.22787	28.7148
GO:0045211	postsynaptic membrane	11/95	277/19550	1.03243e-07	3.27952e-06	2.11409e-06	GRM7/GRM2/GABRB3/GABRG2/TRPV1/GRM5/ADORA1/ADORA2A/GABRA1/GABRA5/GABRA6	11	6.98614	8.17215
GO:0031253	cell projection membrane	12/95	346/19550	1.14402e-07	3.27952e-06	2.11409e-06	GABRG2/TRPV4/TRPV1/ADAM17/ADORA1/ADORA2A/PDE4A/SCARB1/TACR3/GABRA1/GABRA5/GABRA6	12	6.94157	7.13721
GO:0036019	endolysosome	5/95	27/19550	1.80709e-07	4.66228e-06	3.00547e-06	PRKCD/CTSK/CTSS/CTSL/CTSB	5	6.74302	38.1092
GO:0099699	integral component of synaptic membrane	8/95	150/19550	6.88729e-07	1.51509e-05	9.76681e-06	CNR1/GRM2/SCN10A/ADORA1/ADORA2A/SCN2A/GABRA1/GABRA5	8	6.16195	10.9754
GO:0031904	endosome lumen	5/95	35/19550	7.04694e-07	1.51509e-05	9.76681e-06	CTSK/CTSS/CTSL/CTSB/APP	5	6.152	29.3985
GO:0099056	integral component of presynaptic membrane	6/95	66/19550	8.0618e-07	1.59996e-05	1.03139e-05	CNR1/SCN10A/ADORA1/ADORA2A/SCN2A/GABRA5	6	6.09357	18.7081
GO:0034702	ion channel complex	10/95	282/19550	1.14195e-06	2.10445e-05	1.3566e-05	SCN8A/FKBP1A/GABRB3/GABRG2/SCN10A/TRPC3/SCN2A/GABRA1/GABRA5/GABRA6	10	5.94235	7.2975
GO:0099240	intrinsic component of synaptic membrane	8/95	163/19550	1.29162e-06	2.22159e-05	1.43211e-05	CNR1/GRM2/SCN10A/ADORA1/ADORA2A/SCN2A/GABRA1/GABRA5	8	5.88886	10.1001
GO:0098889	intrinsic component of presynaptic membrane	6/95	75/19550	1.725e-06	2.78156e-05	1.79309e-05	CNR1/SCN10A/ADORA1/ADORA2A/SCN2A/GABRA5	6	5.76321	16.4632
GO:0005775	vacuolar lumen	8/95	174/19550	2.10847e-06	3.19992e-05	2.06278e-05	ASAH1/PRKCD/CTSK/CTSS/CTSL/CTSB/ELANE/VCP	8	5.67603	9.46158
GO:1904813	ficolin-1-rich granule lumen	7/95	124/19550	2.42391e-06	3.47427e-05	2.23963e-05	ASAH1/CTSS/CTSB/MAPK14/MMP9/CAPN1/VCP	7	5.61548	11.6171
GO:1902554	serine/threonine protein kinase complex	6/95	81/19550	2.71596e-06	3.68799e-05	2.37741e-05	CCND1/CDK1/CDK5R1/CCNB1/CDK2/CDK5	6	5.56608	15.2437
GO:0101002	ficolin-1-rich granule	8/95	185/19550	3.32893e-06	4.29431e-05	2.76826e-05	ASAH1/CTSS/CTSB/MAPK14/SLC2A3/MMP9/CAPN1/VCP	8	5.4777	8.899
GO:0034707	chloride channel complex	5/95	50/19550	4.34219e-06	5.33469e-05	3.43892e-05	GABRB3/GABRG2/GABRA1/GABRA5/GABRA6	5	5.36229	20.5789
GO:0042734	presynaptic membrane	7/95	146/19550	7.15929e-06	8.20835e-05	5.29139e-05	CNR1/GRM2/SCN10A/ADORA1/ADORA2A/SCN2A/GABRA5	7	5.14513	9.86662
GO:1902911	protein kinase complex	6/95	96/19550	7.31752e-06	8.20835e-05	5.29139e-05	CCND1/CDK1/CDK5R1/CCNB1/CDK2/CDK5	6	5.13564	12.8618
GO:1902495	transmembrane transporter complex	10/95	366/19550	1.15132e-05	0.000123766	7.97842e-05	SCN8A/FKBP1A/GABRB3/GABRG2/SCN10A/TRPC3/SCN2A/GABRA1/GABRA5/GABRA6	10	4.93881	5.62266
GO:1990351	transporter complex	10/95	381/19550	1.62882e-05	0.000168094	0.000108359	SCN8A/FKBP1A/GABRB3/GABRG2/SCN10A/TRPC3/SCN2A/GABRA1/GABRA5/GABRA6	10	4.78813	5.4013
GO:0044304	main axon	5/95	68/19550	1.99399e-05	0.000197865	0.000127551	SCN8A/ADORA1/ADORA2A/SCN2A/APP	5	4.70028	15.1316
GO:0061695	transferase complex, transferring phosphorus-containing groups	8/95	239/19550	2.16019e-05	0.000206418	0.000133064	CCND1/CDK1/TERT/PIK3CA/CDK5R1/CCNB1/CDK2/CDK5	8	4.66551	6.88835
GO:0045121	membrane raft	9/95	335/19550	3.68711e-05	0.000328026	0.000211457	CNR1/NPC1/TLR2/TNFRSF1A/SLC2A1/ADAM17/CASP3/APP/SCARB1	9	4.43331	5.52867
GO:0098857	membrane microdomain	9/95	335/19550	3.68711e-05	0.000328026	0.000211457	CNR1/NPC1/TLR2/TNFRSF1A/SLC2A1/ADAM17/CASP3/APP/SCARB1	9	4.43331	5.52867
GO:0000307	cyclin-dependent protein kinase holoenzyme complex	4/95	42/19550	5.08352e-05	0.000437183	0.000281823	CCND1/CDK1/CCNB1/CDK2	4	4.29384	19.599
GO:0001518	voltage-gated sodium channel complex	3/95	17/19550	7.19443e-05	0.000598763	0.000385983	SCN8A/SCN10A/SCN2A	3	4.143	36.3158
GO:0043202	lysosomal lumen	5/95	97/19550	0.000110337	0.00088959	0.000573461	ASAH1/CTSK/CTSS/CTSL/CTSB	5	3.95728	10.6077
GO:0099055	integral component of postsynaptic membrane	5/95	117/19550	0.000265777	0.00202222	0.0013036	GRM2/ADORA1/ADORA2A/GABRA1/GABRA5	5	3.57548	8.79442
GO:0034706	sodium channel complex	3/95	26/19550	0.000266495	0.00202222	0.0013036	SCN8A/SCN10A/SCN2A	3	3.57431	23.7449
GO:0098936	intrinsic component of postsynaptic membrane	5/95	122/19550	0.000322603	0.00237804	0.00153297	GRM2/ADORA1/ADORA2A/GABRA1/GABRA5	5	3.49133	8.43399
GO:0098982	GABA-ergic synapse	4/95	69/19550	0.000355214	0.0025457	0.00164105	CNR1/GABRG2/GABRA1/GABRA5	4	3.44951	11.9298
GO:0048786	presynaptic active zone	4/95	73/19550	0.00044065	0.00307264	0.00198073	GRM7/ADORA1/ADORA2A/APP	4	3.35591	11.2761
GO:0043204	perikaryon	5/95	158/19550	0.00104456	0.007092	0.00457175	CNR2/SLC2A3/CDK5R1/APP/CDK5	5	2.98107	6.51233
GO:0098978	glutamatergic synapse	7/95	338/19550	0.00130553	0.00863658	0.00556744	CNR1/MAPK14/SCN10A/ADORA2A/SCN2A/VCP/CDK5	7	2.88421	4.26191
GO:0030426	growth cone	5/95	177/19550	0.00172656	0.0108712	0.00700795	CNR1/TRPV4/CDK5R1/APP/CDK5	5	2.76282	5.81326
GO:0099572	postsynaptic specialization	7/95	356/19550	0.00175521	0.0108712	0.00700795	GRM5/ADORA1/ADORA2A/CDK5R1/CDK5/GABRA1/GABRA5	7	2.75567	4.04642
GO:0001726	ruffle	5/95	178/19550	0.00176973	0.0108712	0.00700795	S100B/TLR4/TRPV4/ADAM17/PDE4A	5	2.75209	5.7806
GO:0014704	intercalated disc	3/95	50/19550	0.00184658	0.0110795	0.0071422	SLC2A1/SCN2A/PIK3CA	3	2.73363	12.3474
GO:0030427	site of polarized growth	5/95	183/19550	0.00199757	0.011713	0.00755064	CNR1/TRPV4/CDK5R1/APP/CDK5	5	2.6995	5.62266
GO:0033268	node of Ranvier	2/95	14/19550	0.00204691	0.0117356	0.00756519	SCN8A/SCN2A	2	2.6889	29.3985
GO:0030673	axolemma	2/95	15/19550	0.00235436	0.0132049	0.00851234	ADORA1/ADORA2A	2	2.62813	27.4386
GO:1904724	tertiary granule lumen	3/95	55/19550	0.00242878	0.0133325	0.00859458	ASAH1/CTSS/MMP9	3	2.61461	11.2249
GO:0005911	cell-cell junction	8/95	494/19550	0.00279624	0.0150298	0.00968874	PRKCD/CCND1/TRPV4/SLC2A1/ADAM17/SCN2A/PIK3CA/APP	8	2.55342	3.33262
GO:0030027	lamellipodium	5/95	202/19550	0.00306198	0.0161038	0.0103811	TRPV4/PABPC1/PIK3CA/APP/CDK5	5	2.514	5.0938
GO:0150034	distal axon	6/95	294/19550	0.00312089	0.0161038	0.0103811	CNR1/TRPV4/ADORA1/CDK5R1/APP/CDK5	6	2.50572	4.19979
GO:0005741	mitochondrial outer membrane	5/95	205/19550	0.00326139	0.0164988	0.0106357	CNR1/TSPO/BCL2/BAD/BCL2L1	5	2.4866	5.01926
GO:0034703	cation channel complex	5/95	210/19550	0.0036143	0.0179325	0.0115599	SCN8A/FKBP1A/SCN10A/TRPC3/SCN2A	5	2.44198	4.89975
GO:0097449	astrocyte projection	2/95	19/19550	0.00378609	0.0184304	0.0118809	GRM2/APP	2	2.42181	21.662
GO:0031594	neuromuscular junction	3/95	70/19550	0.00480896	0.0227869	0.0146893	CDK5R1/APP/CDK5	3	2.31795	8.81955
GO:0034774	secretory granule lumen	6/95	322/19550	0.00485768	0.0227869	0.0146893	NFKB1/PRKCD/MAPK14/ELANE/VCP/APP	6	2.31357	3.83459
GO:0060205	cytoplasmic vesicle lumen	6/95	325/19550	0.00507888	0.0228048	0.0147007	NFKB1/PRKCD/MAPK14/ELANE/VCP/APP	6	2.29423	3.79919
GO:0044291	cell-cell contact zone	3/95	72/19550	0.00520301	0.0228048	0.0147007	SLC2A1/SCN2A/PIK3CA	3	2.28374	8.57456
GO:0031983	vesicle lumen	6/95	327/19550	0.00523041	0.0228048	0.0147007	NFKB1/PRKCD/MAPK14/ELANE/VCP/APP	6	2.28146	3.77595
GO:0045177	apical part of cell	7/95	435/19550	0.00530151	0.0228048	0.0147007	CTSK/CTSL/CTSB/TRPV4/SLC2A1/ADAM17/APP	7	2.2756	3.31155
GO:0031968	organelle outer membrane	5/95	230/19550	0.00530343	0.0228048	0.0147007	CNR1/TSPO/BCL2/BAD/BCL2L1	5	2.27544	4.47368
GO:0019867	outer membrane	5/95	232/19550	0.00549848	0.0232559	0.0149915	CNR1/TSPO/BCL2/BAD/BCL2L1	5	2.25976	4.43512
GO:0032279	asymmetric synapse	6/95	335/19550	0.00586994	0.0243819	0.0157174	GRM7/GRM5/ADORA1/ADORA2A/CDK5R1/CDK5	6	2.23137	3.68578
GO:0030139	endocytic vesicle	6/95	336/19550	0.00595372	0.0243819	0.0157174	SPHK1/TLR2/CTSS/CTSL/ELANE/SCARB1	6	2.22521	3.67481
GO:0043292	contractile fiber	5/95	239/19550	0.00622118	0.0250792	0.0161669	SCN8A/FKBP1A/SLC2A1/MMP2/CDK5R1	5	2.20613	4.30522
GO:0005635	nuclear envelope	7/95	468/19550	0.00780535	0.0309812	0.0199716	NPC1/CCND1/BCL2/P2RX7/ABL1/BCL2L1/APP	7	2.10761	3.07805
GO:0032809	neuronal cell body membrane	2/95	28/19550	0.00813512	0.0318009	0.0205	TACR3/GABRA5	2	2.08964	14.6992
GO:0098984	neuron to neuron synapse	6/95	361/19550	0.00834515	0.0319271	0.0205813	GRM7/GRM5/ADORA1/ADORA2A/CDK5R1/CDK5	6	2.07857	3.42032
GO:0070820	tertiary granule	4/95	164/19550	0.0084149	0.0319271	0.0205813	ASAH1/CTSS/SLC2A3/MMP9	4	2.07495	5.01926
GO:0016324	apical plasma membrane	6/95	367/19550	0.00900914	0.0336863	0.0217154	CTSK/CTSL/CTSB/TRPV4/SLC2A1/ADAM17	6	2.04532	3.36441
GO:0044298	cell body membrane	2/95	31/19550	0.0099135	0.0360486	0.0232382	TACR3/GABRA5	2	2.00377	13.2767
GO:0035578	azurophil granule lumen	3/95	91/19550	0.00992034	0.0360486	0.0232382	PRKCD/ELANE/VCP	3	2.00347	6.78427
GO:0005790	smooth endoplasmic reticulum	2/95	33/19550	0.0111861	0.0395344	0.0254853	GBA2/APP	2	1.95132	12.4721
GO:0097386	glial cell projection	2/95	33/19550	0.0111861	0.0395344	0.0254853	GRM2/APP	2	1.95132	12.4721
GO:0043197	dendritic spine	4/95	183/19550	0.0122186	0.04229	0.0272616	TRPV1/ADORA1/CDK5R1/APP	4	1.91298	4.49813
GO:0044309	neuron spine	4/95	184/19550	0.0124446	0.04229	0.0272616	TRPV1/ADORA1/CDK5R1/APP	4	1.90502	4.47368
GO:0032587	ruffle membrane	3/95	99/19550	0.0124575	0.04229	0.0272616	TRPV4/ADAM17/PDE4A	3	1.90457	6.23604
GO:0043198	dendritic shaft	2/95	36/19550	0.0132219	0.044302	0.0285586	GRM7/APP	2	1.87871	11.4327
GO:0031965	nuclear membrane	5/95	297/19550	0.0149445	0.0494318	0.0318654	CCND1/BCL2/P2RX7/ABL1/BCL2L1	5	1.82552	3.46447
GO:0030175	filopodium	3/95	107/19550	0.0153336	0.0500769	0.0322813	TRPV4/APP/CDK5	3	1.81436	5.7698
GO:0009897	external side of plasma membrane	6/95	421/19550	0.0167824	0.0541232	0.0348897	TLR4/CTSK/CTSB/ACE/TRPV1/CCR1	6	1.77515	2.93287
GO:0062023	collagen-containing extracellular matrix	6/95	425/19550	0.0174986	0.0557362	0.0359295	CTSS/CTSL/CTSB/ELANE/MMP9/MMP2	6	1.757	2.90526
GO:0099634	postsynaptic specialization membrane	3/95	117/19550	0.0194132	0.0608906	0.0392522	GRM5/GABRA1/GABRA5	3	1.7119	5.27665
GO:0030017	sarcomere	4/95	211/19550	0.0195888	0.0608906	0.0392522	SCN8A/FKBP1A/SLC2A1/MMP2	4	1.70799	3.90122
GO:0014069	postsynaptic density	5/95	330/19550	0.0224426	0.0689308	0.0444352	GRM5/ADORA1/ADORA2A/CDK5R1/CDK5	5	1.64893	3.11802
GO:0098858	actin-based cell projection	4/95	221/19550	0.0227643	0.0690963	0.0445419	TRPV4/APP/SCARB1/CDK5	4	1.64275	3.7247
GO:0140534	endoplasmic reticulum protein-containing complex	3/95	125/19550	0.0230679	0.0692037	0.0446111	FKBP1A/ELOVL6/VCP	3	1.63699	4.93895
GO:0030018	Z disc	3/95	130/19550	0.0255291	0.0757069	0.0488033	SCN8A/FKBP1A/SLC2A1	3	1.59296	4.74899
GO:0030016	myofibril	4/95	231/19550	0.026237	0.0767342	0.0494655	SCN8A/FKBP1A/SLC2A1/MMP2	4	1.58109	3.56345
GO:0031312	extrinsic component of organelle membrane	2/95	52/19550	0.0264703	0.0767342	0.0494655	GBA2/FKBP1A	2	1.57724	7.91498
GO:0045335	phagocytic vesicle	3/95	137/19550	0.0292031	0.0837157	0.053966	TLR2/CTSS/ELANE	3	1.53457	4.50634
GO:0031674	I band	3/95	141/19550	0.0314218	0.089086	0.057428	SCN8A/FKBP1A/SLC2A1	3	1.50277	4.3785
GO:0017053	transcription repressor complex	2/95	62/19550	0.0365921	0.101514	0.0654393	CCND1/ELANE	2	1.43661	6.63837
GO:0035580	specific granule lumen	2/95	62/19550	0.0365921	0.101514	0.0654393	NFKB1/ELANE	2	1.43661	6.63837
GO:0005766	primary lysosome	3/95	155/19550	0.0398632	0.10826	0.0697883	PRKCD/ELANE/VCP	3	1.39943	3.98302
GO:0042582	azurophil granule	3/95	155/19550	0.0398632	0.10826	0.0697883	PRKCD/ELANE/VCP	3	1.39943	3.98302
GO:0042581	specific granule	3/95	160/19550	0.0431297	0.115911	0.0747204	NFKB1/ELANE/SLC2A3	3	1.36522	3.85855
GO:0000781	chromosome, telomeric region	3/95	162/19550	0.0444729	0.118289	0.076253	CDK1/MEN1/TERT	3	1.3519	3.81092
GO:0005905	clathrin-coated pit	2/95	70/19550	0.0455864	0.120013	0.0773647	SPHK1/APP	2	1.34116	5.8797
GO:0005641	nuclear envelope lumen	1/95	10/19550	0.0475551	0.122692	0.0790917	APP	1	1.3228	20.5789
GO:1905103	integral component of lysosomal membrane	1/95	10/19550	0.0475551	0.122692	0.0790917	NPC1	1	1.3228	20.5789
