# Supplementary material for: DEHP induces stress urinary incontinence by causing urethral sphincter dysfunction via inflammation and apoptosis: a mechanism study based on animal experiments, network toxicology, and molecular docking
Source: Front Cell Dev Biol. 2026 Jun 22;14:1866437. doi: 10.3389/fcell.2026.1866437 (PMC13333754; doi:10.3389/fcell.2026.1866437)
Supplement: Supplementary file 4 [file DataSheet5.xlsx]

## Sheet: Sheet1
ID	Description	GeneRatio	BgRatio	pvalue	p.adjust	qvalue	geneID	Count	Enrichment.Score	Fold.Enrichment
hsa04080	Neuroactive ligand-receptor interaction	23/90	370/9396	3.50486e-13	7.85088e-11	3.20971e-11	CNR2/GRM7/CNR1/HRH2/GRM8/GRM2/TSPO/GABRB3/P2RX7/GABRG2/HCRTR2/TRPV1/HCRTR1/GRM5/ADORA1/ADORA2A/AGTR1/CRHR1/GRM4/TACR3/GABRA1/GABRA5/GABRA6	23	12.4553	6.48973
hsa04210	Apoptosis	13/90	137/9396	4.78506e-10	1.82211e-08	7.44942e-09	NFKB1/CTSK/CTSS/CTSL/CTSB/BCL2/TNFRSF1A/CAPN1/CASP3/BAD/PIK3CA/BCL2L1/MAPK8	13	9.32011	9.90657
hsa04082	Neuroactive ligand signaling	15/90	199/9396	5.18057e-10	1.82211e-08	7.44942e-09	GRM7/HRH2/GRM8/PRKCA/GRM2/GABRB3/GABRG2/GRM5/ADORA1/ADORA2A/GRM4/TACR3/GABRA1/GABRA5/GABRA6	15	9.28562	7.86935
hsa05215	Prostate cancer	10/90	106/9396	5.86471e-08	9.38354e-07	3.83632e-07	NFKB1/MMP3/AR/CCND1/BCL2/GRM5/MMP9/BAD/PIK3CA/CDK2	10	7.23175	9.84906
hsa04668	TNF signaling pathway	10/90	119/9396	1.77e-07	2.33223e-06	9.53496e-07	NFKB1/MMP3/MAPK14/MAPK11/TNFRSF1A/ADAM17/MMP9/CASP3/PIK3CA/MAPK8	10	6.75203	8.77311
hsa04621	NOD-like receptor signaling pathway	12/90	189/9396	2.15459e-07	2.68126e-06	1.09619e-06	NLRP1/STAT1/NFKB1/TLR4/PRKCD/CTSB/MAPK14/BCL2/MAPK11/P2RX7/BCL2L1/MAPK8	12	6.66664	6.62857
hsa01522	Endocrine resistance	9/90	99/9396	3.86615e-07	4.33009e-06	1.77029e-06	CCND1/MAPK14/BCL2/MAPK11/MMP9/MMP2/BAD/PIK3CA/MAPK8	9	6.41272	9.49091
hsa04750	Inflammatory mediator regulation of TRP channels	9/90	99/9396	3.86615e-07	4.33009e-06	1.77029e-06	PRKCD/PRKCA/MAPK14/MAPK11/TRPV4/TRPV1/TRPA1/PIK3CA/MAPK8	9	6.41272	9.49091
hsa04620	Toll-like receptor signaling pathway	9/90	109/9396	8.80714e-07	8.96727e-06	3.66613e-06	STAT1/NFKB1/TLR2/TLR4/CTSK/MAPK14/MAPK11/PIK3CA/MAPK8	9	6.05517	8.62018
hsa04722	Neurotrophin signaling pathway	9/90	120/9396	1.98234e-06	1.93062e-05	7.89306e-06	NFKB1/PRKCD/MAPK14/BCL2/MAPK11/ABL1/BAD/PIK3CA/MAPK8	9	5.70282	7.83
hsa04218	Cellular senescence	10/90	157/9396	2.31422e-06	2.07354e-05	8.47734e-06	NFKB1/CCND1/CDK1/MAPK14/MAPK11/TRPV4/CAPN1/PIK3CA/CCNB1/CDK2	10	5.6356	6.64968
hsa05022	Pathways of neurodegeneration - multiple diseases	17/90	483/9396	2.63357e-06	2.16783e-05	8.86282e-06	NFKB1/PRKCA/MAPK14/BCL2/MAPK11/TNFRSF1A/TRPC3/GRM5/CAPN1/VCP/CASP3/BAD/BCL2L1/CDK5R1/MAPK8/APP/CDK5	17	5.57945	3.67453
hsa04215	Apoptosis - multiple species	5/90	32/9396	1.18374e-05	6.79894e-05	2.77964e-05	BCL2/TNFRSF1A/CASP3/BCL2L1/MAPK8	5	4.92674	16.3125
hsa04657	IL-17 signaling pathway	7/90	95/9396	3.26029e-05	0.000158762	6.49075e-05	NFKB1/MMP3/MAPK14/MAPK11/MMP9/CASP3/MAPK8	7	4.48674	7.69263
hsa04912	GnRH signaling pathway	6/90	93/9396	0.00025516	0.000907234	0.000370909	PRKCD/PRKCA/MAPK14/MAPK11/MMP2/MAPK8	6	3.59319	6.73548
hsa05208	Chemical carcinogenesis - reactive oxygen species	9/90	227/9396	0.000308893	0.00103272	0.00042221	GSTM1/NFKB1/PRKCD/MAPK14/MAPK11/ABL1/BAD/PIK3CA/MAPK8	9	3.51019	4.13921
hsa04142	Lysosome	6/90	133/9396	0.00169168	0.00435559	0.00178072	ASAH1/NPC1/CTSK/CTSS/CTSL/CTSB	6	2.77168	4.70977
hsa04915	Estrogen signaling pathway	6/90	139/9396	0.00211662	0.0051668	0.00211237	NCOA1/PRKCD/BCL2/MMP9/MMP2/PIK3CA	6	2.67436	4.50647
hsa04217	Necroptosis	6/90	159/9396	0.00413039	0.0089826	0.0036724	STAT1/TLR4/BCL2/TNFRSF1A/CAPN1/MAPK8	6	2.38401	3.93962
hsa04360	Axon guidance	5/90	184/9396	0.0315086	0.0547127	0.0223684	PRKCA/TRPC3/ABL1/PIK3CA/CDK5	5	1.50157	2.83696
