# Supplementary material for: DEHP induces stress urinary incontinence by causing urethral sphincter dysfunction via inflammation and apoptosis: a mechanism study based on animal experiments, network toxicology, and molecular docking
Source: Front Cell Dev Biol. 2026 Jun 22;14:1866437. doi: 10.3389/fcell.2026.1866437 (PMC13333754; doi:10.3389/fcell.2026.1866437)
Supplement: Supplementary file 5 [file DataSheet2.xlsx]

## Sheet: result
ID	Description	GeneRatio	BgRatio	pvalue	p.adjust	qvalue	geneID	Count	Enrichment.Score	Fold.Enrichment
GO:0042391	regulation of membrane potential	23/95	434/18723	1.97015e-17	6.39903e-14	3.57944e-14	CNR2/CNR1/SCN8A/TSPO/GABRB3/BCL2/P2RX7/GABRG2/SCN10A/TRPV1/GRM5/ADORA1/ADORA2A/ABL1/SCN2A/VCP/BAD/BCL2L1/APP/CDK5/GABRA1/GABRA5/GABRA6	23	16.7055	10.4446
GO:0071214	cellular response to abiotic stimulus	20/95	331/18723	2.5839e-16	2.7975e-13	1.56484e-13	XPA/NFKB1/TLR4/MMP3/MMP7/PRKCD/MAPK14/TSPO/TNFRSF1A/TRPV4/TRPV1/SLC2A1/MMP9/MMP2/SCN2A/CASP3/BAD/PIK3CA/BCL2L1/MAPK8	20	15.5877	11.9084
GO:0104004	cellular response to environmental stimulus	20/95	331/18723	2.5839e-16	2.7975e-13	1.56484e-13	XPA/NFKB1/TLR4/MMP3/MMP7/PRKCD/MAPK14/TSPO/TNFRSF1A/TRPV4/TRPV1/SLC2A1/MMP9/MMP2/SCN2A/CASP3/BAD/PIK3CA/BCL2L1/MAPK8	20	15.5877	11.9084
GO:0050727	regulation of inflammatory response	20/95	386/18723	4.91618e-15	3.99194e-12	2.23298e-12	CNR2/SPHK1/CNR1/NLRP1/PPARG/NFKB1/TLR2/PPARA/TLR4/MMP3/PRKCD/MAPK14/TNFRSF1A/ELANE/TRPV4/ADORA1/ADORA2A/MMP9/AGTR1/APP	20	14.3084	10.2116
GO:0062197	cellular response to chemical stress	18/95	337/18723	7.91641e-14	5.1425e-11	2.87657e-11	SPHK1/TLR4/MMP3/RAD52/PRKCD/CDK1/TSPO/BCL2/TRPV4/SLC2A1/MMP9/MMP2/ABL1/SCN2A/CASP3/BAD/PIK3CA/MAPK8	18	13.1015	10.5268
GO:0070997	neuron death	18/95	361/18723	2.56226e-13	1.38703e-10	7.75869e-11	NLRP1/PPARA/TLR4/BCL2/ADORA1/ADORA2A/ABL1/SCN2A/TERT/CASP3/BAD/PIK3CA/BCL2L1/CDK5R1/APP/GRM4/CDK5/GABRA5	18	12.5914	9.82691
GO:0009612	response to mechanical stimulus	14/95	216/18723	4.34961e-12	2.01822e-09	1.12894e-09	XPA/STAT1/NFKB1/TLR4/MMP7/MAPK14/TNFRSF1A/TRPV4/TRPA1/SLC2A1/BAD/PIK3CA/MAPK8/CCNB1	14	11.3616	12.774
GO:0006874	cellular calcium ion homeostasis	18/95	448/18723	9.62561e-12	3.908e-09	2.18603e-09	CNR1/FKBP1A/BCL2/P2RX7/TRPC3/ELANE/TRPV4/HCRTR2/TRPV1/HCRTR1/TRPA1/GRM5/ADORA1/ABL1/AGTR1/CCR1/APP/CDK5	18	11.0166	7.91856
GO:0055074	calcium ion homeostasis	18/95	460/18723	1.49047e-11	5.37893e-09	3.00883e-09	CNR1/FKBP1A/BCL2/P2RX7/TRPC3/ELANE/TRPV4/HCRTR2/TRPV1/HCRTR1/TRPA1/GRM5/ADORA1/ABL1/AGTR1/CCR1/APP/CDK5	18	10.8267	7.71199
GO:0051480	regulation of cytosolic calcium ion concentration	16/95	353/18723	2.59871e-11	8.44062e-09	4.72145e-09	CNR1/FKBP1A/BCL2/P2RX7/TRPC3/TRPV4/HCRTR2/TRPV1/HCRTR1/TRPA1/GRM5/ADORA1/ABL1/AGTR1/CCR1/CDK5	16	10.5852	8.933
GO:0030574	collagen catabolic process	8/95	42/18723	3.33258e-11	9.8402e-09	5.50434e-09	MMP3/MMP7/CTSK/CTSS/CTSL/CTSB/MMP9/MMP2	8	10.4772	37.5398
GO:0072503	cellular divalent inorganic cation homeostasis	18/95	486/18723	3.68253e-11	9.96737e-09	5.57547e-09	CNR1/FKBP1A/BCL2/P2RX7/TRPC3/ELANE/TRPV4/HCRTR2/TRPV1/HCRTR1/TRPA1/GRM5/ADORA1/ABL1/AGTR1/CCR1/APP/CDK5	18	10.4339	7.29942
GO:0051966	regulation of synaptic transmission, glutamatergic	9/95	69/18723	6.67741e-11	1.59876e-08	8.94301e-09	GRM7/CNR1/GRM8/GRM2/GRM5/ADORA1/ADORA2A/GRM4/CDK5	9	10.1754	25.7066
GO:1901214	regulation of neuron death	15/95	319/18723	6.89119e-11	1.59876e-08	8.94301e-09	PPARA/TLR4/BCL2/ADORA1/ADORA2A/ABL1/TERT/CASP3/BAD/PIK3CA/BCL2L1/CDK5R1/GRM4/CDK5/GABRA5	15	10.1617	9.26728
GO:0060078	regulation of postsynaptic membrane potential	11/95	137/18723	9.92494e-11	2.14908e-08	1.20214e-08	P2RX7/GABRG2/TRPV1/GRM5/ADORA1/ADORA2A/APP/CDK5/GABRA1/GABRA5/GABRA6	11	10.0033	15.8243
GO:0051932	synaptic transmission, GABAergic	8/95	49/18723	1.23696e-10	2.51104e-08	1.4046e-08	CNR2/CNR1/GABRG2/ADORA1/ADORA2A/GABRA1/GABRA5/GABRA6	8	9.90764	32.177
GO:0007568	aging	15/95	339/18723	1.61384e-10	3.08339e-08	1.72477e-08	CNR1/MMP7/PRKCD/CDK1/MAPK14/TSPO/BCL2/MAPK11/GRM5/ABL1/TERT/MAPK8/APP/TACR3/CDK2	15	9.79214	8.72054
GO:0009411	response to UV	11/95	149/18723	2.46081e-10	4.44039e-08	2.48383e-08	XPA/MMP3/PRKCD/CCND1/BCL2/MEN1/ELANE/MMP9/MMP2/CASP3/MAPK8	11	9.60892	14.5498
GO:0007565	female pregnancy	12/95	193/18723	2.64593e-10	4.52315e-08	2.53012e-08	CNR1/STS/MMP7/AR/CTSB/BCL2/MEN1/SLC2A1/MMP9/MMP2/CRHR1/IDO1	12	9.57742	12.2539
GO:0051402	neuron apoptotic process	13/95	246/18723	3.40242e-10	5.52553e-08	3.09083e-08	NLRP1/BCL2/ADORA2A/SCN2A/TERT/CASP3/PIK3CA/BCL2L1/CDK5R1/APP/GRM4/CDK5/GABRA5	13	9.46821	10.415
GO:0009416	response to light stimulus	14/95	320/18723	8.04469e-10	1.19531e-07	6.68623e-08	XPA/MMP3/PRKCD/CCND1/BCL2/MEN1/TRPC3/ELANE/MMP9/MMP2/CASP3/MAPK8/APP/CDK5	14	9.09449	8.62243
GO:0006979	response to oxidative stress	16/95	446/18723	8.09631e-10	1.19531e-07	6.68623e-08	SPHK1/STAT1/TLR4/MMP3/RAD52/PRKCD/CDK1/BCL2/TRPA1/MMP9/MMP2/ABL1/CASP3/BAD/MAPK8/APP	16	9.09171	7.07029
GO:0035249	synaptic transmission, glutamatergic	9/95	92/18723	9.30511e-10	1.31404e-07	7.3504e-08	GRM7/CNR1/GRM8/GRM2/GRM5/ADORA1/ADORA2A/GRM4/CDK5	9	9.03128	19.28
GO:0009314	response to radiation	16/95	456/18723	1.11539e-09	1.50949e-07	8.4437e-08	XPA/MMP3/PRKCD/CCND1/MAPK14/BCL2/MEN1/TRPC3/ELANE/MMP9/MMP2/CASP3/BCL2L1/MAPK8/APP/CDK5	16	8.95257	6.91524
GO:0044706	multi-multicellular organism process	12/95	220/18723	1.19005e-09	1.54611e-07	8.64853e-08	CNR1/STS/MMP7/AR/CTSB/BCL2/MEN1/SLC2A1/MMP9/MMP2/CRHR1/IDO1	12	8.92443	10.75
GO:0000302	response to reactive oxygen species	12/95	222/18723	1.31936e-09	1.64819e-07	9.2195e-08	SPHK1/STAT1/PRKCD/CDK1/BCL2/TRPA1/MMP9/MMP2/ABL1/CASP3/BAD/MAPK8	12	8.87964	10.6532
GO:0032496	response to lipopolysaccharide	14/95	343/18723	1.97335e-09	2.37387e-07	1.32788e-07	CNR2/CNR1/NFKB1/TLR2/TLR4/PRKCA/MAPK14/TSPO/ELANE/ADAM17/ABL1/CASP3/MAPK8/SCARB1	14	8.7048	8.04425
GO:0035094	response to nicotine	7/95	46/18723	3.1507e-09	3.65482e-07	2.0444e-07	CNR1/NFKB1/PPARA/GRM2/BCL2/CASP3/BAD	7	8.50159	29.9911
GO:0051881	regulation of mitochondrial membrane potential	8/95	74/18723	3.72745e-09	4.17474e-07	2.33524e-07	TSPO/BCL2/TRPV1/ADORA2A/ABL1/VCP/BAD/BCL2L1	8	8.42859	21.3064
GO:0002237	response to molecule of bacterial origin	14/95	363/18723	4.08096e-09	4.41832e-07	2.47148e-07	CNR2/CNR1/NFKB1/TLR2/TLR4/PRKCA/MAPK14/TSPO/ELANE/ADAM17/ABL1/CASP3/MAPK8/SCARB1	14	8.38924	7.60104
GO:0043393	regulation of protein binding	11/95	196/18723	4.53451e-09	4.751e-07	2.65758e-07	PPARA/PRKCD/FKBP1A/ACE/MEN1/MMP9/ABL1/TERT/MAPK8/APP/CDK5	11	8.34347	11.0608
GO:0001666	response to hypoxia	13/95	307/18723	5.03321e-09	5.10871e-07	2.85767e-07	TLR2/S100B/PPARA/BCL2/SLC2A1/ADAM17/ADORA1/MMP2/SCN2A/TERT/CASP3/BAD/CCNB1	13	8.29816	8.34559
GO:0018107	peptidyl-threonine phosphorylation	9/95	116/18723	7.39205e-09	7.27557e-07	4.06975e-07	SPHK1/PRKCD/PRKCA/CDK1/BCL2/CDK5R1/MAPK8/APP/CDK5	9	8.13124	15.291
GO:0007216	G protein-coupled glutamate receptor signaling pathway	5/95	15/18723	8.72254e-09	8.26453e-07	4.62295e-07	GRM7/GRM8/GRM2/GRM5/GRM4	5	8.05936	65.6947
GO:0036293	response to decreased oxygen levels	13/95	322/18723	8.90575e-09	8.26453e-07	4.62295e-07	TLR2/S100B/PPARA/BCL2/SLC2A1/ADAM17/ADORA1/MMP2/SCN2A/TERT/CASP3/BAD/CCNB1	13	8.05033	7.95682
GO:0051899	membrane depolarization	8/95	83/18723	9.39831e-09	8.47937e-07	4.74312e-07	SCN8A/TSPO/BCL2/P2RX7/SCN10A/ADORA2A/ABL1/SCN2A	8	8.02695	18.9961
GO:0007215	glutamate receptor signaling pathway	7/95	54/18723	1.0087e-08	8.85475e-07	4.9531e-07	GRM7/GRM8/GRM2/GRM5/CDK5R1/APP/GRM4	7	7.99624	25.548
GO:0045931	positive regulation of mitotic cell cycle	9/95	121/18723	1.0729e-08	9.17045e-07	5.1297e-07	SPHK1/PRKCA/CCND1/CDK1/ADAM17/ABL1/TERT/APP/CCNB1	9	7.96944	14.6592
GO:0009410	response to xenobiotic stimulus	15/95	462/18723	1.10635e-08	9.21393e-07	5.15402e-07	GSTM1/NPC1/STAT1/NCOA1/GRM2/CDK1/TSPO/BCL2/TRPA1/ADAM17/ADORA2A/CASP3/PDE4A/BAD/CCNB1	15	7.95611	6.39884
GO:0032092	positive regulation of protein binding	8/95	85/18723	1.13723e-08	9.23431e-07	5.16542e-07	FKBP1A/ACE/MEN1/MMP9/ABL1/TERT/APP/CDK5	8	7.94415	18.5491
GO:1904645	response to amyloid-beta	7/95	56/18723	1.31008e-08	1.03784e-06	5.80539e-07	TLR4/MMP3/GRM5/MMP9/MMP2/APP/CDK5	7	7.8827	24.6355
GO:0018210	peptidyl-threonine modification	9/95	125/18723	1.42828e-08	1.10453e-06	6.17845e-07	SPHK1/PRKCD/PRKCA/CDK1/BCL2/CDK5R1/MAPK8/APP/CDK5	9	7.84519	14.1901
GO:0050728	negative regulation of inflammatory response	10/95	176/18723	2.11456e-08	1.59626e-06	8.92906e-07	CNR2/PPARG/NFKB1/PPARA/PRKCD/MAPK14/TNFRSF1A/ELANE/ADORA1/ADORA2A	10	7.67478	11.198
GO:0070482	response to oxygen levels	13/95	347/18723	2.16243e-08	1.59626e-06	8.92906e-07	TLR2/S100B/PPARA/BCL2/SLC2A1/ADAM17/ADORA1/MMP2/SCN2A/TERT/CASP3/BAD/CCNB1	13	7.66506	7.38356
GO:0007569	cell aging	9/95	132/18723	2.30209e-08	1.66159e-06	9.2945e-07	PRKCD/CDK1/MAPK14/BCL2/MAPK11/ABL1/TERT/MAPK8/CDK2	9	7.63788	13.4376
GO:0007188	adenylate cyclase-modulating G protein-coupled receptor signaling pathway	11/95	233/18723	2.72982e-08	1.92749e-06	1.07819e-06	CNR2/GRM7/CNR1/GRM8/PRKCA/GRM2/GRM5/ADORA1/ADORA2A/CRHR1/GRM4	11	7.56387	9.3044
GO:0022617	extracellular matrix disassembly	7/95	63/18723	3.03656e-08	2.09846e-06	1.17382e-06	MMP3/MMP7/CTSK/CTSS/ELANE/MMP9/MMP2	7	7.51762	21.8982
GO:0010742	macrophage derived foam cell differentiation	6/95	38/18723	3.52204e-08	2.31802e-06	1.29664e-06	PPARG/SOAT1/STAT1/NFKB1/PPARA/AGTR1	6	7.45321	31.1186
GO:0090077	foam cell differentiation	6/95	38/18723	3.52204e-08	2.31802e-06	1.29664e-06	PPARG/SOAT1/STAT1/NFKB1/PPARA/AGTR1	6	7.45321	31.1186
GO:0048511	rhythmic process	12/95	298/18723	3.56838e-08	2.31802e-06	1.29664e-06	PPARG/PPARA/NCOA1/MMP7/CDK1/HCRTR2/ADORA1/ADORA2A/CASP3/CDK5R1/MAPK8/CDK5	12	7.44753	7.93628
GO:0016572	histone phosphorylation	6/95	39/18723	4.14547e-08	2.64009e-06	1.4768e-06	PRKCD/PRKCA/CDK1/CCNB1/CDK2/CDK5	6	7.38243	30.3206
GO:0014047	glutamate secretion	5/95	20/18723	4.41388e-08	2.75698e-06	1.54218e-06	GRM7/GRM2/TRPV1/ADORA1/ADORA2A	5	7.35518	49.2711
GO:0022411	cellular component disassembly	14/95	443/18723	5.00621e-08	3.02482e-06	1.692e-06	MMP3/MMP7/PRKCA/CTSK/CTSS/CDK1/TSPO/ELANE/TRPV4/MMP9/MMP2/VCP/PIK3CA/CDK5	14	7.30049	6.22839
GO:0010038	response to metal ion	13/95	373/18723	5.05085e-08	3.02482e-06	1.692e-06	NPC1/CCND1/CDK1/TSPO/BCL2/TRPC3/MMP9/TERT/CASP3/BAD/MAPK8/APP/CCNB1	13	7.29664	6.86889
GO:0033002	muscle cell proliferation	11/95	248/18723	5.17131e-08	3.02482e-06	1.692e-06	PPARG/STAT1/TLR4/CDK1/MAPK14/MAPK11/ELANE/MMP9/MMP2/TERT/CCNB1	11	7.2864	8.74164
GO:0019233	sensory perception of pain	8/95	103/18723	5.2152e-08	3.02482e-06	1.692e-06	CNR2/CNR1/P2RX7/SCN10A/TRPV1/TRPA1/ADORA1/CDK5	8	7.28273	15.3075
GO:0042542	response to hydrogen peroxide	9/95	146/18723	5.53047e-08	3.11955e-06	1.74499e-06	SPHK1/STAT1/PRKCD/CDK1/BCL2/TRPA1/ABL1/CASP3/BAD	9	7.25724	12.149
GO:0032963	collagen metabolic process	8/95	104/18723	5.62647e-08	3.11955e-06	1.74499e-06	MMP3/MMP7/CTSK/CTSS/CTSL/CTSB/MMP9/MMP2	8	7.24976	15.1603
GO:0071470	cellular response to osmotic stress	6/95	41/18723	5.66667e-08	3.11955e-06	1.74499e-06	TSPO/TRPV4/SLC2A1/SCN2A/CASP3/BAD	6	7.24667	28.8416
GO:0018105	peptidyl-serine phosphorylation	12/95	315/18723	6.55286e-08	3.54728e-06	1.98425e-06	PRKCD/PRKCA/CDK1/MAPK14/BCL2/PIK3CA/CDK5R1/MAPK8/APP/CCNB1/CDK2/CDK5	12	7.18357	7.50797
GO:0007204	positive regulation of cytosolic calcium ion concentration	12/95	319/18723	7.51942e-08	3.94356e-06	2.20592e-06	CNR1/FKBP1A/BCL2/P2RX7/TRPC3/TRPV4/TRPV1/TRPA1/ABL1/AGTR1/CCR1/CDK5	12	7.12382	7.41383
GO:0045860	positive regulation of protein kinase activity	13/95	386/18723	7.52773e-08	3.94356e-06	2.20592e-06	TLR4/PRKCD/CCND1/ACE/ELANE/GRM5/ADAM17/ADORA1/ABL1/PIK3CA/CDK5R1/CCNB1/CDK5	13	7.12334	6.63755
GO:0033674	positive regulation of kinase activity	14/95	467/18723	9.59868e-08	4.94865e-06	2.76814e-06	TLR4/PRKCD/CCND1/ACE/ELANE/GRM5/ADAM17/ADORA1/ABL1/BAD/PIK3CA/CDK5R1/CCNB1/CDK5	14	7.01779	5.90831
GO:0006869	lipid transport	13/95	398/18723	1.07336e-07	5.43117e-06	3.03805e-06	NPC1/PPARG/SOAT1/NFKB1/PPARA/PRKCD/TSPO/ACE/P2RX7/SLC2A1/AGTR1/CRHR1/SCARB1	13	6.96925	6.43742
GO:0048638	regulation of developmental growth	12/95	330/18723	1.0869e-07	5.43117e-06	3.03805e-06	PPARA/AR/CDK1/MAPK14/BCL2/MAPK11/ABL1/PIK3CA/CDK5R1/APP/CCNB1/CDK5	12	6.96381	7.1667
GO:0043523	regulation of neuron apoptotic process	10/95	212/18723	1.22494e-07	5.98478e-06	3.34772e-06	BCL2/ADORA2A/TERT/CASP3/PIK3CA/BCL2L1/CDK5R1/GRM4/CDK5/GABRA5	10	6.91188	9.29643
GO:0043279	response to alkaloid	8/95	115/18723	1.23455e-07	5.98478e-06	3.34772e-06	CNR1/GRM2/TRPV1/ADORA2A/CASP3/BCL2L1/TACR3/CDK5	8	6.90849	13.7102
GO:0018209	peptidyl-serine modification	12/95	338/18723	1.40854e-07	6.72785e-06	3.76337e-06	PRKCD/PRKCA/CDK1/MAPK14/BCL2/PIK3CA/CDK5R1/MAPK8/APP/CCNB1/CDK2/CDK5	12	6.85123	6.99707
GO:0043434	response to peptide hormone	13/95	414/18723	1.69043e-07	7.95728e-06	4.45108e-06	PPARG/STAT1/NFKB1/TLR2/PPARA/PRKCD/MEN1/TRPV4/TRPV1/SLC2A1/AGTR1/PIK3CA/CRHR1	13	6.772	6.18863
GO:0071260	cellular response to mechanical stimulus	7/95	81/18723	1.77211e-07	8.22258e-06	4.59948e-06	NFKB1/TLR4/MMP7/TNFRSF1A/SLC2A1/BAD/MAPK8	7	6.75151	17.032
GO:0007214	gamma-aminobutyric acid signaling pathway	5/95	26/18723	1.82819e-07	8.36333e-06	4.67822e-06	GABRB3/GABRG2/GABRA1/GABRA5/GABRA6	5	6.73798	37.9008
GO:0015850	organic hydroxy compound transport	11/95	284/18723	2.03664e-07	9.18749e-06	5.13923e-06	CNR1/NPC1/PPARG/SOAT1/NFKB1/GRM2/TSPO/ADORA2A/AGTR1/CRHR1/SCARB1	11	6.69109	7.63354
GO:0006816	calcium ion transport	13/95	422/18723	2.10532e-07	9.36724e-06	5.23977e-06	FKBP1A/TSPO/BCL2/P2RX7/TRPC3/TRPV4/TRPV1/TRPA1/ADORA2A/ABL1/CRHR1/CCR1/CDK5	13	6.67668	6.07131
GO:0006970	response to osmotic stress	7/95	84/18723	2.27999e-07	1.00073e-05	5.59781e-06	TSPO/TRPV4/SLC2A1/SCN2A/CASP3/BAD/TACR3	7	6.64207	16.4237
GO:0034599	cellular response to oxidative stress	11/95	288/18723	2.34276e-07	1.01277e-05	5.66517e-06	SPHK1/TLR4/MMP3/RAD52/PRKCD/CDK1/BCL2/MMP9/MMP2/ABL1/MAPK8	11	6.63027	7.52752
GO:0051099	positive regulation of binding	9/95	173/18723	2.36979e-07	1.01277e-05	5.66517e-06	PPARG/FKBP1A/ACE/MEN1/MMP9/ABL1/TERT/APP/CDK5	9	6.62529	10.2529
GO:1901653	cellular response to peptide	12/95	359/18723	2.69321e-07	1.13605e-05	6.35474e-06	PPARG/STAT1/NFKB1/TLR4/PRKCD/MEN1/GRM5/AGTR1/PIK3CA/CRHR1/APP/CDK5	12	6.56973	6.58777
GO:0051098	regulation of binding	12/95	363/18723	3.03202e-07	1.26257e-05	7.06245e-06	PPARG/PPARA/PRKCD/FKBP1A/ACE/MEN1/MMP9/ABL1/TERT/MAPK8/APP/CDK5	12	6.51827	6.51518
GO:0043467	regulation of generation of precursor metabolites and energy	8/95	130/18723	3.18597e-07	1.30988e-05	7.32709e-06	PPARA/CDK1/P2RX7/TRPV4/VCP/PIK3CA/APP/CCNB1	8	6.49676	12.1283
GO:0050804	modulation of chemical synaptic transmission	13/95	439/18723	3.3039e-07	1.34138e-05	7.50333e-06	CNR2/GRM7/CNR1/S100B/GRM8/GRM2/GRM5/ADORA1/ADORA2A/ABL1/APP/GRM4/CDK5	13	6.48097	5.83621
GO:0099177	regulation of trans-synaptic signaling	13/95	440/18723	3.39048e-07	1.35954e-05	7.60489e-06	CNR2/GRM7/CNR1/S100B/GRM8/GRM2/GRM5/ADORA1/ADORA2A/ABL1/APP/GRM4/CDK5	13	6.46974	5.82294
GO:0010876	lipid localization	13/95	448/18723	4.15971e-07	1.64765e-05	9.21651e-06	NPC1/PPARG/SOAT1/NFKB1/PPARA/PRKCD/TSPO/ACE/P2RX7/SLC2A1/AGTR1/CRHR1/SCARB1	13	6.38094	5.71896
GO:0008217	regulation of blood pressure	9/95	186/18723	4.37543e-07	1.71222e-05	9.57766e-06	CNR1/PPARG/PPARA/AR/ACE/TRPV1/ADORA1/AGTR1/TACR3	9	6.35898	9.53633
GO:0090398	cellular senescence	7/95	93/18723	4.59541e-07	1.77689e-05	9.93944e-06	PRKCD/MAPK14/MAPK11/ABL1/TERT/MAPK8/CDK2	7	6.33768	14.8343
GO:0032409	regulation of transporter activity	11/95	310/18723	4.87328e-07	1.86217e-05	1.04164e-05	PPARG/PRKCD/CTSS/FKBP1A/BCL2/GRM5/MMP9/CAPN1/CRHR1/APP/CDK5	11	6.31218	6.99331
GO:0070141	response to UV-A	4/95	14/18723	5.98797e-07	2.2615e-05	1.26502e-05	MMP3/CCND1/MMP9/MMP2	4	6.22272	56.3098
GO:0010506	regulation of autophagy	11/95	317/18723	6.07622e-07	2.2624e-05	1.26552e-05	NPC1/TSPO/BCL2/ABL1/CAPN1/CASP3/BAD/PIK3CA/CDK5R1/MAPK8/CDK5	11	6.21637	6.83888
GO:1901216	positive regulation of neuron death	7/95	97/18723	6.12965e-07	2.2624e-05	1.26552e-05	TLR4/ADORA1/ABL1/CASP3/BAD/CDK5R1/CDK5	7	6.21256	14.2226
GO:0001819	positive regulation of cytokine production	13/95	467/18723	6.64756e-07	2.42598e-05	1.35703e-05	SPHK1/NLRP1/STAT1/TLR2/TLR4/MAPK14/MAPK11/P2RX7/ELANE/TRPV4/ADAM17/ABL1/APP	13	6.17734	5.48628
GO:0051924	regulation of calcium ion transport	10/95	255/18723	6.74016e-07	2.43245e-05	1.36064e-05	FKBP1A/TSPO/BCL2/P2RX7/TRPC3/ADORA2A/ABL1/CRHR1/CCR1/CDK5	10	6.17133	7.72879
GO:0031348	negative regulation of defense response	10/95	258/18723	7.49848e-07	2.67638e-05	1.49709e-05	CNR2/PPARG/NFKB1/PPARA/PRKCD/MAPK14/TNFRSF1A/ELANE/ADORA1/ADORA2A	10	6.12503	7.63892
GO:0031667	response to nutrient levels	13/95	474/18723	7.8561e-07	2.77354e-05	1.55144e-05	CNR1/PPARG/STAT1/PPARA/NCOA1/MMP7/CCND1/TSPO/BCL2/TRPV4/TRPV1/SLC2A1/MAPK8	13	6.10479	5.40526
GO:0014048	regulation of glutamate secretion	4/95	15/18723	8.1337e-07	2.84067e-05	1.58899e-05	GRM7/GRM2/ADORA1/ADORA2A	4	6.08971	52.5558
GO:0051235	maintenance of location	11/95	327/18723	8.24819e-07	2.85001e-05	1.59422e-05	PPARG/SOAT1/NFKB1/PPARA/FKBP1A/TSPO/TRPV1/TRPA1/ABL1/SCARB1/CDK5	11	6.08364	6.62974
GO:0019216	regulation of lipid metabolic process	11/95	331/18723	9.29268e-07	3.17712e-05	1.77719e-05	SPHK1/ASAH1/CNR1/PPARG/NFKB1/PPARA/PRKCD/TSPO/ADORA1/AGTR1/SCARB1	11	6.03186	6.54963
GO:0071222	cellular response to lipopolysaccharide	9/95	209/18723	1.16097e-06	3.89003e-05	2.17598e-05	NFKB1/TLR2/TLR4/PRKCA/MAPK14/TSPO/ABL1/MAPK8/SCARB1	9	5.93518	8.48688
GO:0034765	regulation of ion transmembrane transport	13/95	491/18723	1.16464e-06	3.89003e-05	2.17598e-05	SCN8A/CTSS/FKBP1A/P2RX7/SCN10A/GRM5/MMP9/ABL1/CAPN1/SCN2A/CRHR1/APP/CDK5	13	5.93381	5.21812
GO:0048545	response to steroid hormone	11/95	339/18723	1.17372e-06	3.89003e-05	2.17598e-05	NPC1/TLR2/S100B/PPARA/NCOA1/AR/CCND1/TSPO/BCL2/CASP3/BAD	11	5.93044	6.39506
GO:0051341	regulation of oxidoreductase activity	7/95	107/18723	1.19407e-06	3.91753e-05	2.19136e-05	CNR2/CNR1/NFKB1/ABL1/AGTR1/TERT/SCARB1	7	5.92297	12.8934
GO:0016032	viral process	12/95	415/18723	1.24765e-06	4.05236e-05	2.26678e-05	NPC1/STAT1/PPARA/CTSL/CTSB/CDK1/BCL2/PABPC1/AGTR1/VCP/BCL2L1/SCARB1	12	5.90391	5.69882
GO:2000377	regulation of reactive oxygen species metabolic process	8/95	157/18723	1.33986e-06	4.30876e-05	2.4102e-05	PPARA/TLR4/MMP3/PRKCD/MAPK14/TSPO/BCL2/AGTR1	8	5.87294	10.0425
GO:0006821	chloride transport	7/95	109/18723	1.35328e-06	4.30926e-05	2.41048e-05	TSPO/GABRB3/GABRG2/GRM5/GABRA1/GABRA5/GABRA6	7	5.86861	12.6568
GO:0034349	glial cell apoptotic process	4/95	17/18723	1.40719e-06	4.43743e-05	2.48217e-05	PRKCD/PRKCA/CASP3/CDK5	4	5.85165	46.3728
GO:0060402	calcium ion transport into cytosol	8/95	160/18723	1.54501e-06	4.82519e-05	2.69908e-05	FKBP1A/BCL2/P2RX7/TRPC3/TRPV4/TRPV1/TRPA1/ABL1	8	5.81107	9.85421
GO:0071219	cellular response to molecule of bacterial origin	9/95	221/18723	1.84329e-06	5.70192e-05	3.1895e-05	NFKB1/TLR2/TLR4/PRKCA/MAPK14/TSPO/ABL1/MAPK8/SCARB1	9	5.73441	8.02605
GO:0071900	regulation of protein serine/threonine kinase activity	11/95	359/18723	2.04829e-06	6.27626e-05	3.51077e-05	PPARG/TLR4/PRKCD/CCND1/MEN1/ELANE/ADAM17/ABL1/CASP3/CDK5R1/CCNB1	11	5.68861	6.03879
GO:0050890	cognition	10/95	296/18723	2.58917e-06	7.85946e-05	4.39636e-05	CNR1/TLR2/S100B/GRM5/ADORA1/SCN2A/CASP3/APP/CDK5/GABRA5	10	5.58684	6.65825
GO:0042752	regulation of circadian rhythm	7/95	121/18723	2.72953e-06	8.20882e-05	4.59179e-05	PPARG/PPARA/CDK1/HCRTR2/ADORA1/ADORA2A/MAPK8	7	5.56391	11.4016
GO:0007193	adenylate cyclase-inhibiting G protein-coupled receptor signaling pathway	6/95	78/18723	2.78395e-06	8.29567e-05	4.64037e-05	GRM7/GRM8/GRM2/GRM5/ADORA1/GRM4	6	5.55534	15.1603
GO:0030198	extracellular matrix organization	10/95	301/18723	3.00619e-06	8.79648e-05	4.92051e-05	MMP3/MMP7/CTSK/CTSS/TNFRSF1A/ELANE/MMP9/MMP2/ABL1/APP	10	5.52198	6.54765
GO:0042063	gliogenesis	10/95	301/18723	3.00619e-06	8.79648e-05	4.92051e-05	TLR2/S100B/TLR4/CDK1/TSPO/ADORA2A/ABL1/CDK5R1/APP/CDK5	10	5.52198	6.54765
GO:0043062	extracellular structure organization	10/95	302/18723	3.09626e-06	8.97916e-05	5.02269e-05	MMP3/MMP7/CTSK/CTSS/TNFRSF1A/ELANE/MMP9/MMP2/ABL1/APP	10	5.50916	6.52597
GO:0051222	positive regulation of protein transport	10/95	303/18723	3.18867e-06	9.16532e-05	5.12683e-05	TLR2/TLR4/PRKCD/CDK1/MAPK14/ADORA2A/BAD/CDK5R1/MAPK8/CDK5	10	5.49639	6.50443
GO:0045229	external encapsulating structure organization	10/95	304/18723	3.28347e-06	9.35502e-05	5.23294e-05	MMP3/MMP7/CTSK/CTSS/TNFRSF1A/ELANE/MMP9/MMP2/ABL1/APP	10	5.48367	6.48303
GO:0035265	organ growth	8/95	178/18723	3.42707e-06	9.67923e-05	5.41429e-05	RARB/PPARA/AR/CDK1/MAPK14/BCL2/MAPK11/CCNB1	8	5.46508	8.85772
GO:0010878	cholesterol storage	4/95	21/18723	3.48403e-06	9.73015e-05	5.44278e-05	PPARG/SOAT1/PPARA/SCARB1	4	5.45792	37.5398
GO:0051403	stress-activated MAPK cascade	9/95	239/18723	3.50501e-06	9.73015e-05	5.44278e-05	SPHK1/NFKB1/TLR4/MAPK14/MAPK11/MEN1/TRPV4/MAPK8/APP	9	5.45531	7.42158
GO:0006909	phagocytosis	10/95	308/18723	3.68763e-06	0.000101504	5.67783e-05	SPHK1/TLR2/TLR4/PRKCD/ELANE/ADORA1/ADORA2A/ABL1/PIK3CA/SCARB1	10	5.43325	6.39884
GO:1905952	regulation of lipid localization	8/95	181/18723	3.87943e-06	0.000105886	5.92295e-05	PPARG/NFKB1/PPARA/PRKCD/TSPO/AGTR1/CRHR1/SCARB1	8	5.41123	8.7109
GO:0060401	cytosolic calcium ion transport	8/95	182/18723	4.04105e-06	0.000109378	6.11829e-05	FKBP1A/BCL2/P2RX7/TRPC3/TRPV4/TRPV1/TRPA1/ABL1	8	5.39351	8.66304
GO:0045787	positive regulation of cell cycle	10/95	313/18723	4.25309e-06	0.000114166	6.38611e-05	SPHK1/PRKCA/CCND1/CDK1/ADAM17/ABL1/TERT/CDK5R1/APP/CCNB1	10	5.3713	6.29662
GO:0071216	cellular response to biotic stimulus	9/95	246/18723	4.43428e-06	0.000118054	6.6036e-05	NFKB1/TLR2/TLR4/PRKCA/MAPK14/TSPO/ABL1/MAPK8/SCARB1	9	5.35318	7.2104
GO:0031098	stress-activated protein kinase signaling cascade	9/95	247/18723	4.58292e-06	0.000121019	6.76947e-05	SPHK1/NFKB1/TLR4/MAPK14/MAPK11/MEN1/TRPV4/MAPK8/APP	9	5.33886	7.18121
GO:0019058	viral life cycle	10/95	317/18723	4.75825e-06	0.000124635	6.97176e-05	NPC1/PPARA/CTSL/CTSB/CDK1/BCL2/PABPC1/AGTR1/VCP/SCARB1	10	5.32255	6.21717
GO:0008202	steroid metabolic process	10/95	319/18723	5.0298e-06	0.000129657	7.25265e-05	GBA2/ASAH1/NPC1/STS/SOAT1/NFKB1/TSPO/AGTR1/APP/SCARB1	10	5.29845	6.17819
GO:1904951	positive regulation of establishment of protein localization	10/95	319/18723	5.0298e-06	0.000129657	7.25265e-05	TLR2/TLR4/PRKCD/CDK1/MAPK14/ADORA2A/BAD/CDK5R1/MAPK8/CDK5	10	5.29845	6.17819
GO:0071496	cellular response to external stimulus	10/95	320/18723	5.17054e-06	0.000132236	7.39689e-05	NFKB1/PPARA/TLR4/NCOA1/MMP7/BCL2/TNFRSF1A/SLC2A1/BAD/MAPK8	10	5.28646	6.15888
GO:0090257	regulation of muscle system process	9/95	252/18723	5.39206e-06	0.000136824	7.65354e-05	SPHK1/PPARA/PRKCA/TNFRSF1A/SCN10A/TRPC3/TRPV4/ADORA1/TACR3	9	5.26825	7.03872
GO:0034612	response to tumor necrosis factor	9/95	253/18723	5.56781e-06	0.000140188	7.84173e-05	SPHK1/ASAH1/STAT1/NFKB1/MAPK14/TNFRSF1A/TRPV1/ADAM17/CASP3	9	5.25432	7.0109
GO:0007611	learning or memory	9/95	255/18723	5.93411e-06	0.000148261	8.29334e-05	CNR1/TLR2/S100B/GRM5/SCN2A/CASP3/APP/CDK5/GABRA5	9	5.22664	6.95591
GO:0010959	regulation of metal ion transport	11/95	406/18723	6.64203e-06	0.000164682	9.21185e-05	FKBP1A/TSPO/BCL2/P2RX7/TRPC3/ADORA1/ADORA2A/ABL1/CRHR1/CCR1/CDK5	11	5.1777	5.33972
GO:0098661	inorganic anion transmembrane transport	6/95	91/18723	6.85234e-06	0.000168609	9.43153e-05	GABRB3/GABRG2/GRM5/GABRA1/GABRA5/GABRA6	6	5.16416	12.9946
GO:0031279	regulation of cyclase activity	5/95	53/18723	7.1581e-06	0.000174808	9.7783e-05	GRM7/GRM2/MAPK14/CRHR1/MAPK8	5	5.1452	18.5929
GO:0016241	regulation of macroautophagy	7/95	141/18723	7.52443e-06	0.000182383	0.00010202	NPC1/CAPN1/CASP3/PIK3CA/CDK5R1/MAPK8/CDK5	7	5.12353	9.78432
GO:1901992	positive regulation of mitotic cell cycle phase transition	6/95	93/18723	7.77244e-06	0.000186999	0.000104602	CCND1/CDK1/ADAM17/TERT/APP/CCNB1	6	5.10944	12.7151
GO:0050729	positive regulation of inflammatory response	7/95	142/18723	7.88212e-06	0.000188244	0.000105298	CNR1/TLR2/TLR4/TNFRSF1A/TRPV4/AGTR1/APP	7	5.10336	9.71542
GO:0000079	regulation of cyclin-dependent protein serine/threonine kinase activity	6/95	94/18723	8.26866e-06	0.000196034	0.000109656	CCND1/MEN1/ADAM17/CASP3/CDK5R1/CCNB1	6	5.08256	12.5798
GO:0034329	cell junction assembly	11/95	420/18723	9.14151e-06	0.000215157	0.000120353	TLR2/PRKCA/GABRB3/BCL2/ACE/GABRG2/TRPV4/ABL1/APP/CDK5/GABRA1	11	5.03898	5.16173
GO:0015800	acidic amino acid transport	5/95	56/18723	9.41442e-06	0.000219986	0.000123054	GRM7/GRM2/TRPV1/ADORA1/ADORA2A	5	5.02621	17.5968
GO:0010971	positive regulation of G2/M transition of mitotic cell cycle	4/95	27/18723	9.98079e-06	0.000231554	0.000129525	CCND1/CDK1/APP/CCNB1	4	5.00084	29.1977
GO:0050808	synapse organization	11/95	426/18723	1.04419e-05	0.000238879	0.000133622	TLR2/MAPK14/GABRB3/GABRG2/GRM5/ABL1/VCP/CDK5R1/APP/CDK5/GABRA1	11	4.98122	5.08903
GO:0032642	regulation of chemokine production	6/95	98/18723	1.05172e-05	0.000238879	0.000133622	TLR2/TLR4/ELANE/TRPV4/ADAM17/APP	6	4.9781	12.0664
GO:1904029	regulation of cyclin-dependent protein kinase activity	6/95	98/18723	1.05172e-05	0.000238879	0.000133622	CCND1/MEN1/ADAM17/CASP3/CDK5R1/CCNB1	6	4.9781	12.0664
GO:0002573	myeloid leukocyte differentiation	8/95	208/18723	1.07725e-05	0.00024033	0.000134434	PPARG/TLR2/TLR4/PRKCA/MAPK14/MMP9/CCR1/APP	8	4.96768	7.58016
GO:1901215	negative regulation of neuron death	8/95	208/18723	1.07725e-05	0.00024033	0.000134434	PPARA/BCL2/ADORA2A/TERT/PIK3CA/BCL2L1/CDK5/GABRA5	8	4.96768	7.58016
GO:0032368	regulation of lipid transport	7/95	149/18723	1.0803e-05	0.00024033	0.000134434	PPARG/NFKB1/PPARA/PRKCD/TSPO/AGTR1/CRHR1	7	4.96646	9.25899
GO:0043270	positive regulation of ion transport	9/95	275/18723	1.089e-05	0.000240616	0.000134594	CTSS/TSPO/P2RX7/TRPC3/ADORA1/ADORA2A/ABL1/CCR1/CDK5	9	4.96297	6.45003
GO:0007631	feeding behavior	6/95	99/18723	1.11502e-05	0.00024306	0.000135961	CNR1/HCRTR2/HCRTR1/ADORA2A/APP/TACR3	6	4.95272	11.9445
GO:0032602	chemokine production	6/95	99/18723	1.11502e-05	0.00024306	0.000135961	TLR2/TLR4/ELANE/TRPV4/ADAM17/APP	6	4.95272	11.9445
GO:0060079	excitatory postsynaptic potential	6/95	100/18723	1.18138e-05	0.000255446	0.000142889	P2RX7/TRPV1/ADORA1/ADORA2A/APP/CDK5	6	4.92761	11.8251
GO:0022898	regulation of transmembrane transporter activity	9/95	278/18723	1.18757e-05	0.000255446	0.000142889	CTSS/FKBP1A/BCL2/GRM5/MMP9/CAPN1/CRHR1/APP/CDK5	9	4.92534	6.38042
GO:0032768	regulation of monooxygenase activity	5/95	59/18723	1.21917e-05	0.000260517	0.000145726	CNR2/CNR1/NFKB1/TERT/SCARB1	5	4.91394	16.7021
GO:0031663	lipopolysaccharide-mediated signaling pathway	5/95	60/18723	1.32469e-05	0.000281216	0.000157305	TLR2/TLR4/PRKCA/MAPK14/SCARB1	5	4.87788	16.4237
GO:0045737	positive regulation of cyclin-dependent protein serine/threonine kinase activity	4/95	29/18723	1.34028e-05	0.000282677	0.000158122	CCND1/ADAM17/CDK5R1/CCNB1	4	4.87281	27.184
GO:0034614	cellular response to reactive oxygen species	7/95	155/18723	1.39732e-05	0.000292805	0.000163787	SPHK1/PRKCD/CDK1/MMP9/MMP2/ABL1/MAPK8	7	4.85471	8.90058
GO:0050994	regulation of lipid catabolic process	5/95	61/18723	1.43721e-05	0.000299235	0.000167384	CNR1/PPARA/PRKCD/ADORA1/SCARB1	5	4.84248	16.1544
GO:0048661	positive regulation of smooth muscle cell proliferation	6/95	104/18723	1.47953e-05	0.000302314	0.000169106	STAT1/TLR4/ELANE/MMP9/MMP2/TERT	6	4.82988	11.3702
GO:0070391	response to lipoteichoic acid	3/95	10/18723	1.47993e-05	0.000302314	0.000169106	TLR2/TLR4/MAPK14	3	4.82976	59.1253
GO:0071223	cellular response to lipoteichoic acid	3/95	10/18723	1.47993e-05	0.000302314	0.000169106	TLR2/TLR4/MAPK14	3	4.82976	59.1253
GO:1902751	positive regulation of cell cycle G2/M phase transition	4/95	30/18723	1.54048e-05	0.000310263	0.000173552	CCND1/CDK1/APP/CCNB1	4	4.81234	26.2779
GO:0032615	interleukin-12 production	5/95	62/18723	1.55705e-05	0.000310263	0.000173552	NFKB1/TLR2/TLR4/MAPK14/MAPK11	5	4.8077	15.8939
GO:0032655	regulation of interleukin-12 production	5/95	62/18723	1.55705e-05	0.000310263	0.000173552	NFKB1/TLR2/TLR4/MAPK14/MAPK11	5	4.8077	15.8939
GO:0060135	maternal process involved in female pregnancy	5/95	62/18723	1.55705e-05	0.000310263	0.000173552	CNR1/MMP7/AR/CTSB/MEN1	5	4.8077	15.8939
GO:0097193	intrinsic apoptotic signaling pathway	9/95	288/18723	1.57316e-05	0.000311563	0.00017428	PRKCD/BCL2/TNFRSF1A/MMP9/ABL1/SCN2A/CASP3/BAD/BCL2L1	9	4.80323	6.15888
GO:0099565	chemical synaptic transmission, postsynaptic	6/95	106/18723	1.64987e-05	0.000324775	0.00018167	P2RX7/TRPV1/ADORA1/ADORA2A/APP/CDK5	6	4.78255	11.1557
GO:0022407	regulation of cell-cell adhesion	11/95	448/18723	1.66904e-05	0.000326569	0.000182674	PPARA/PRKCD/PRKCA/MAPK14/ELANE/TRPV4/ADORA2A/ABL1/CASP3/BAD/PIK3CA	11	4.77753	4.83912
GO:0030149	sphingolipid catabolic process	4/95	31/18723	1.76184e-05	0.000342662	0.000191676	GBA2/SPHK1/ASAH1/PRKCD	4	4.75403	25.4302
GO:0002274	myeloid leukocyte activation	8/95	223/18723	1.78382e-05	0.000344871	0.000192912	CNR2/SPHK1/CNR1/TLR2/TLR4/PRKCD/TRPV1/APP	8	4.74865	7.07029
GO:0003012	muscle system process	11/95	452/18723	1.81217e-05	0.00034828	0.000194818	SPHK1/PPARA/PRKCA/TNFRSF1A/SCN10A/TRPC3/TRPV4/TRPV1/ADORA1/PIK3CA/TACR3	11	4.7418	4.7963
GO:0010001	glial cell differentiation	8/95	225/18723	1.90229e-05	0.00036345	0.000203304	TLR2/S100B/TLR4/CDK1/ADORA2A/ABL1/APP/CDK5	8	4.72072	7.00744
GO:0071241	cellular response to inorganic substance	8/95	226/18723	1.96397e-05	0.000372035	0.000208106	MMP3/TSPO/MMP9/BAD/MAPK8/APP/CCNB1/CDK2	8	4.70687	6.97643
GO:0010743	regulation of macrophage derived foam cell differentiation	4/95	32/18723	2.00573e-05	0.000372035	0.000208106	PPARG/NFKB1/PPARA/AGTR1	4	4.69773	24.6355
GO:0007346	regulation of mitotic cell cycle	11/95	457/18723	2.00597e-05	0.000372035	0.000208106	SPHK1/PRKCA/CCND1/CDK1/BCL2/ADAM17/ABL1/TERT/APP/CCNB1/CDK2	11	4.69767	4.74382
GO:0050806	positive regulation of synaptic transmission	7/95	164/18723	2.01438e-05	0.000372035	0.000208106	CNR1/S100B/ADORA1/ADORA2A/ABL1/APP/CDK5	7	4.69586	8.41213
GO:0034350	regulation of glial cell apoptotic process	3/95	11/18723	2.02741e-05	0.000372035	0.000208106	PRKCD/PRKCA/CDK5	3	4.69306	53.7502
GO:0034776	response to histamine	3/95	11/18723	2.02741e-05	0.000372035	0.000208106	GABRB3/GABRG2/GABRA1	3	4.69306	53.7502
GO:0071492	cellular response to UV-A	3/95	11/18723	2.02741e-05	0.000372035	0.000208106	MMP3/MMP9/MMP2	3	4.69306	53.7502
GO:1902476	chloride transmembrane transport	5/95	66/18723	2.11628e-05	0.000386162	0.000216008	GABRB3/GABRG2/GABRA1/GABRA5/GABRA6	5	4.67443	14.9306
GO:0071356	cellular response to tumor necrosis factor	8/95	229/18723	2.15917e-05	0.000391788	0.000219155	SPHK1/ASAH1/STAT1/NFKB1/MAPK14/TNFRSF1A/TRPV1/ADAM17	8	4.66571	6.88504
GO:0050878	regulation of body fluid levels	10/95	379/18723	2.24768e-05	0.000404283	0.000226145	TLR4/NCOA1/PRKCD/PRKCA/CCND1/MAPK14/TRPV4/ADORA1/ADORA2A/PIK3CA	10	4.64827	5.20011
GO:0032228	regulation of synaptic transmission, GABAergic	4/95	33/18723	2.27353e-05	0.000404283	0.000226145	CNR2/CNR1/ADORA1/ADORA2A	4	4.6433	23.889
GO:1904031	positive regulation of cyclin-dependent protein kinase activity	4/95	33/18723	2.27353e-05	0.000404283	0.000226145	CCND1/ADAM17/CDK5R1/CCNB1	4	4.6433	23.889
GO:0032890	regulation of organic acid transport	5/95	67/18723	2.27782e-05	0.000404283	0.000226145	GRM7/PPARA/GRM2/ADORA1/ADORA2A	5	4.64248	14.7078
GO:0015849	organic acid transport	9/95	303/18723	2.34938e-05	0.000412767	0.000230891	GRM7/PPARG/PPARA/GRM2/ACE/TRPV1/SLC2A1/ADORA1/ADORA2A	9	4.62905	5.85399
GO:0030099	myeloid cell differentiation	10/95	381/18723	2.35104e-05	0.000412767	0.000230891	PPARG/STAT1/TLR2/TLR4/PRKCA/MAPK14/MMP9/CASP3/CCR1/APP	10	4.62874	5.17281
GO:0046686	response to cadmium ion	5/95	68/18723	2.4488e-05	0.000427618	0.000239198	NPC1/CDK1/MMP9/TERT/MAPK8	5	4.61105	14.4915
GO:0014706	striated muscle tissue development	10/95	384/18723	2.51374e-05	0.000436612	0.000244229	RARB/S100B/PPARA/FKBP1A/CDK1/MAPK14/BCL2/MAPK11/CCNB1/CDK5	10	4.59968	5.1324
GO:0045786	negative regulation of cell cycle	10/95	385/18723	2.57008e-05	0.000444023	0.000248374	CCND1/CDK1/MAPK14/BCL2/MEN1/ABL1/CASP3/CCNB1/CDK2/CDK5	10	4.59005	5.11907
GO:1901989	positive regulation of cell cycle phase transition	6/95	115/18723	2.62353e-05	0.000450733	0.000252128	CCND1/CDK1/ADAM17/TERT/APP/CCNB1	6	4.58111	10.2827
GO:0046890	regulation of lipid biosynthetic process	7/95	171/18723	2.63668e-05	0.000450733	0.000252128	SPHK1/ASAH1/NFKB1/PPARA/PRKCD/TSPO/SCARB1	7	4.57894	8.06777
GO:0032490	detection of molecule of bacterial origin	3/95	12/18723	2.69326e-05	0.000457996	0.00025619	TLR2/TLR4/SCARB1	3	4.56972	49.2711
GO:0010469	regulation of signaling receptor activity	7/95	173/18723	2.84101e-05	0.000480604	0.000268837	PPARG/PPARA/PRKCD/ADAM17/ADORA1/CAPN1/APP	7	4.54653	7.97451
GO:1901987	regulation of cell cycle phase transition	10/95	390/18723	2.86834e-05	0.000482714	0.000270017	CCND1/CDK1/MAPK14/BCL2/MEN1/ADAM17/TERT/APP/CCNB1/CDK2	10	4.54237	5.05344
GO:0030301	cholesterol transport	6/95	117/18723	2.89257e-05	0.000484281	0.000270894	NPC1/PPARG/SOAT1/NFKB1/TSPO/SCARB1	6	4.53872	10.1069
GO:0072593	reactive oxygen species metabolic process	8/95	239/18723	2.93164e-05	0.000488307	0.000273145	PPARA/TLR4/MMP3/PRKCD/MAPK14/TSPO/BCL2/AGTR1	8	4.53289	6.59696
GO:0070588	calcium ion transmembrane transport	9/95	312/18723	2.95578e-05	0.000489815	0.000273989	FKBP1A/P2RX7/TRPC3/TRPV4/TRPV1/TRPA1/ABL1/CRHR1/CDK5	9	4.52933	5.68512
GO:0032722	positive regulation of chemokine production	5/95	71/18723	3.02214e-05	0.000493262	0.000275917	TLR2/TLR4/TRPV4/ADAM17/APP	5	4.51969	13.8792
GO:0033555	multicellular organismal response to stress	5/95	71/18723	3.02214e-05	0.000493262	0.000275917	TSPO/BCL2/TRPV1/TRPA1/GABRA5	5	4.51969	13.8792
GO:0050795	regulation of behavior	5/95	71/18723	3.02214e-05	0.000493262	0.000275917	CNR1/HCRTR2/ADORA1/ADORA2A/TACR3	5	4.51969	13.8792
GO:0060249	anatomical structure homeostasis	9/95	314/18723	3.10722e-05	0.000504612	0.000282266	CNR1/TLR4/PRKCA/CTSK/BCL2/P2RX7/SLC2A1/ADORA1/CDK5	9	4.50763	5.64891
GO:0043410	positive regulation of MAPK cascade	11/95	480/18723	3.14749e-05	0.000508609	0.000284502	SPHK1/TLR4/PRKCA/AR/ELANE/TRPV4/HCRTR1/ABL1/CCR1/APP/GRM4	11	4.50204	4.51651
GO:0055021	regulation of cardiac muscle tissue growth	5/95	72/18723	3.23472e-05	0.000512532	0.000286696	PPARA/CDK1/MAPK14/MAPK11/CCNB1	5	4.49016	13.6864
GO:0046466	membrane lipid catabolic process	4/95	36/18723	3.23489e-05	0.000512532	0.000286696	GBA2/SPHK1/ASAH1/PRKCD	4	4.49014	21.8982
GO:0051955	regulation of amino acid transport	4/95	36/18723	3.23489e-05	0.000512532	0.000286696	GRM7/GRM2/ADORA1/ADORA2A	4	4.49014	21.8982
GO:0071402	cellular response to lipoprotein particle stimulus	4/95	36/18723	3.23489e-05	0.000512532	0.000286696	NPC1/PPARG/TLR4/ADAM17	4	4.49014	21.8982
GO:1900272	negative regulation of long-term synaptic potentiation	3/95	13/18723	3.48836e-05	0.000550009	0.00030766	ADORA1/ABL1/APP	3	4.45738	45.481
GO:0009895	negative regulation of catabolic process	9/95	320/18723	3.60165e-05	0.000561225	0.000313934	CNR1/NPC1/PPARA/MAPK14/TSPO/BCL2/ADORA1/PABPC1/PIK3CA	9	4.4435	5.54299
GO:0016042	lipid catabolic process	9/95	320/18723	3.60165e-05	0.000561225	0.000313934	GBA2/SPHK1/ASAH1/CNR1/STS/PPARA/PRKCD/ADORA1/SCARB1	9	4.4435	5.54299
GO:0032570	response to progesterone	4/95	37/18723	3.61294e-05	0.000561225	0.000313934	TLR2/NCOA1/TSPO/BAD	4	4.44214	21.3064
GO:0015698	inorganic anion transport	7/95	180/18723	3.66164e-05	0.000561225	0.000313934	TSPO/GABRB3/GABRG2/GRM5/GABRA1/GABRA5/GABRA6	7	4.43632	7.66439
GO:0048660	regulation of smooth muscle cell proliferation	7/95	180/18723	3.66164e-05	0.000561225	0.000313934	PPARG/STAT1/TLR4/ELANE/MMP9/MMP2/TERT	7	4.43632	7.66439
GO:0051928	positive regulation of calcium ion transport	6/95	122/18723	3.66317e-05	0.000561225	0.000313934	TSPO/P2RX7/TRPC3/ABL1/CCR1/CDK5	6	4.43614	9.69267
GO:0060537	muscle tissue development	10/95	403/18723	3.78647e-05	0.000577392	0.000322977	RARB/S100B/PPARA/FKBP1A/CDK1/MAPK14/BCL2/MAPK11/CCNB1/CDK5	10	4.42177	4.89043
GO:0009595	detection of biotic stimulus	4/95	38/18723	4.02235e-05	0.000607656	0.000339906	TLR2/TLR4/TSPO/SCARB1	4	4.39552	20.7457
GO:1903580	positive regulation of ATP metabolic process	4/95	38/18723	4.02235e-05	0.000607656	0.000339906	PPARA/P2RX7/VCP/APP	4	4.39552	20.7457
GO:1901361	organic cyclic compound catabolic process	11/95	495/18723	4.16333e-05	0.000621846	0.000347843	STS/PRKCD/PRKCA/MAPK14/PDE5A/PABPC1/VCP/PDE4A/SCARB1/TDO2/IDO1	11	4.38056	4.37965
GO:0001503	ossification	10/95	408/18723	4.20119e-05	0.000621846	0.000347843	PPARG/CTSK/MAPK14/BCL2/MAPK11/P2RX7/MEN1/MMP9/MMP2/CCR1	10	4.37663	4.8305
GO:2000379	positive regulation of reactive oxygen species metabolic process	5/95	76/18723	4.20351e-05	0.000621846	0.000347843	TLR4/PRKCD/MAPK14/TSPO/AGTR1	5	4.37639	12.9661
GO:0048659	smooth muscle cell proliferation	7/95	184/18723	4.21201e-05	0.000621846	0.000347843	PPARG/STAT1/TLR4/ELANE/MMP9/MMP2/TERT	7	4.37551	7.49777
GO:2001257	regulation of cation channel activity	7/95	184/18723	4.21201e-05	0.000621846	0.000347843	CTSS/FKBP1A/MMP9/CAPN1/CRHR1/APP/CDK5	7	4.37551	7.49777
GO:0071478	cellular response to radiation	7/95	186/18723	4.51165e-05	0.000663069	0.000370903	XPA/MMP3/PRKCD/MAPK14/MMP9/MMP2/BCL2L1	7	4.34566	7.41715
GO:0045777	positive regulation of blood pressure	4/95	40/18723	4.94156e-05	0.000722981	0.000404416	CNR1/ACE/ADORA1/TACR3	4	4.30614	19.7084
GO:0060420	regulation of heart growth	5/95	79/18723	5.06681e-05	0.000737982	0.000412807	PPARA/CDK1/MAPK14/MAPK11/CCNB1	5	4.29527	12.4737
GO:0015918	sterol transport	6/95	130/18723	5.23151e-05	0.000755198	0.000422437	NPC1/PPARG/SOAT1/NFKB1/TSPO/SCARB1	6	4.28137	9.09619
GO:0030534	adult behavior	6/95	130/18723	5.23151e-05	0.000755198	0.000422437	NPC1/PPARA/GRM2/GABRG2/APP/CDK5	6	4.28137	9.09619
GO:0032102	negative regulation of response to external stimulus	10/95	420/18723	5.35812e-05	0.000770052	0.000430746	CNR2/PPARG/NFKB1/PPARA/PRKCD/MAPK14/TNFRSF1A/ELANE/ADORA1/ADORA2A	10	4.27099	4.69248
GO:0032735	positive regulation of interleukin-12 production	4/95	41/18723	5.45457e-05	0.000780461	0.000436568	TLR2/TLR4/MAPK14/MAPK11	4	4.26324	19.2277
GO:0055012	ventricular cardiac muscle cell differentiation	3/95	15/18723	5.50892e-05	0.000784779	0.000438984	RARB/CDK1/CCNB1	3	4.25893	39.4168
GO:0042060	wound healing	10/95	422/18723	5.57521e-05	0.000790755	0.000442326	PPARA/TLR4/PRKCD/PRKCA/MAPK14/ADAM17/ADORA2A/CASP3/PIK3CA/SCARB1	10	4.25374	4.67024
GO:0048708	astrocyte differentiation	5/95	81/18723	5.71435e-05	0.000806965	0.000451394	S100B/TLR4/ADORA2A/ABL1/APP	5	4.24303	12.1657
GO:0003018	vascular process in circulatory system	8/95	263/18723	5.77102e-05	0.00081144	0.000453897	HRH2/ACE/TRPV4/SLC2A1/SLC2A3/ADORA1/ADORA2A/AGTR1	8	4.23875	5.99496
GO:0048608	reproductive structure development	10/95	424/18723	5.79976e-05	0.000811967	0.000454192	PPARG/NCOA1/AR/CTSB/CCND1/MAPK14/BCL2/MEN1/CASP3/BCL2L1	10	4.23659	4.64821
GO:1901654	response to ketone	7/95	194/18723	5.89067e-05	0.000819163	0.000458218	TLR2/NCOA1/AR/CCND1/TSPO/BAD/BCL2L1	7	4.22984	7.11129
GO:0032868	response to insulin	8/95	264/18723	5.92683e-05	0.000819163	0.000458218	PPARG/STAT1/TLR2/PPARA/PRKCD/TRPV4/SLC2A1/PIK3CA	8	4.22718	5.97225
GO:0050730	regulation of peptidyl-tyrosine phosphorylation	8/95	264/18723	5.92683e-05	0.000819163	0.000458218	PRKCD/ACE/TNFRSF1A/GRM5/ADAM17/ADORA1/ABL1/APP	8	4.22718	5.97225
GO:0032103	positive regulation of response to external stimulus	10/95	427/18723	6.15104e-05	0.000842978	0.000471539	CNR1/TLR2/TLR4/PRKCA/TNFRSF1A/TRPV4/ADAM17/AGTR1/CCR1/APP	10	4.21105	4.61556
GO:0061458	reproductive system development	10/95	427/18723	6.15104e-05	0.000842978	0.000471539	PPARG/NCOA1/AR/CTSB/CCND1/MAPK14/BCL2/MEN1/CASP3/BCL2L1	10	4.21105	4.61556
GO:0032412	regulation of ion transmembrane transporter activity	8/95	267/18723	6.41545e-05	0.000875521	0.000489742	CTSS/FKBP1A/GRM5/MMP9/CAPN1/CRHR1/APP/CDK5	8	4.19277	5.90514
GO:0045776	negative regulation of blood pressure	4/95	43/18723	6.59571e-05	0.000888915	0.000497235	CNR1/PPARA/TRPV1/ADORA1	4	4.18074	18.3334
GO:0045981	positive regulation of nucleotide metabolic process	4/95	43/18723	6.59571e-05	0.000888915	0.000497235	PPARA/P2RX7/VCP/APP	4	4.18074	18.3334
GO:1900544	positive regulation of purine nucleotide metabolic process	4/95	43/18723	6.59571e-05	0.000888915	0.000497235	PPARA/P2RX7/VCP/APP	4	4.18074	18.3334
GO:0048167	regulation of synaptic plasticity	7/95	198/18723	6.69963e-05	0.000895556	0.00050095	S100B/GRM5/ADORA1/ADORA2A/ABL1/APP/CDK5	7	4.17395	6.96762
GO:0051770	positive regulation of nitric-oxide synthase biosynthetic process	3/95	16/18723	6.75527e-05	0.000895556	0.00050095	STAT1/TLR2/TLR4	3	4.17036	36.9533
GO:0099509	regulation of presynaptic cytosolic calcium ion concentration	3/95	16/18723	6.75527e-05	0.000895556	0.00050095	CNR1/ADORA1/CDK5	3	4.17036	36.9533
GO:1904862	inhibitory synapse assembly	3/95	16/18723	6.75527e-05	0.000895556	0.00050095	GABRB3/GABRG2/GABRA1	3	4.17036	36.9533
GO:0006835	dicarboxylic acid transport	5/95	84/18723	6.80337e-05	0.000898266	0.000502466	GRM7/GRM2/TRPV1/ADORA1/ADORA2A	5	4.16728	11.7312
GO:0050999	regulation of nitric-oxide synthase activity	4/95	44/18723	7.22719e-05	0.000950361	0.000531606	CNR2/CNR1/TERT/SCARB1	4	4.14103	17.9167
GO:0050673	epithelial cell proliferation	10/95	437/18723	7.45611e-05	0.00097651	0.000546233	PPARG/STAT1/PRKCA/AR/CCND1/MEN1/ADAM17/AGTR1/BAD/SCARB1	10	4.12749	4.50994
GO:0051701	biological process involved in interaction with host	7/95	203/18723	7.83639e-05	0.00102219	0.000571787	NPC1/CTSL/CTSB/CDK1/AGTR1/BCL2L1/SCARB1	7	4.10588	6.79601
GO:1904646	cellular response to amyloid-beta	4/95	45/18723	7.90159e-05	0.00102657	0.000574237	TLR4/GRM5/APP/CDK5	4	4.10229	17.5186
GO:0019915	lipid storage	5/95	87/18723	8.04585e-05	0.00103292	0.000577788	PPARG/SOAT1/NFKB1/PPARA/SCARB1	5	4.09443	11.3267
GO:0044070	regulation of anion transport	5/95	87/18723	8.04585e-05	0.00103292	0.000577788	GRM7/GRM2/GRM5/ADORA1/ADORA2A	5	4.09443	11.3267
GO:1903578	regulation of ATP metabolic process	5/95	87/18723	8.04585e-05	0.00103292	0.000577788	PPARA/TSPO/P2RX7/VCP/APP	5	4.09443	11.3267
GO:0097067	cellular response to thyroid hormone stimulus	3/95	17/18723	8.17268e-05	0.00104507	0.000584585	CTSS/CTSL/CTSB	3	4.08764	34.7796
GO:0046034	ATP metabolic process	8/95	277/18723	8.29307e-05	0.00105631	0.00059087	PPARA/CDK1/TSPO/P2RX7/VCP/BAD/APP/CCNB1	8	4.08128	5.69196
GO:1900271	regulation of long-term synaptic potentiation	4/95	46/18723	8.62063e-05	0.00109374	0.000611809	ADORA1/ADORA2A/ABL1/APP	4	4.06446	17.1378
GO:0010821	regulation of mitochondrion organization	6/95	144/18723	9.23549e-05	0.00116267	0.000650366	PPARG/TSPO/MMP9/BAD/BCL2L1/MAPK8	6	4.03454	8.21184
GO:0046718	viral entry into host cell	6/95	144/18723	9.23549e-05	0.00116267	0.000650366	NPC1/CTSL/CTSB/CDK1/AGTR1/SCARB1	6	4.03454	8.21184
GO:0001774	microglial cell activation	4/95	47/18723	9.38609e-05	0.00117676	0.000658247	SPHK1/TLR2/TRPV1/APP	4	4.02752	16.7731
GO:0034644	cellular response to UV	5/95	90/18723	9.4561e-05	0.00117676	0.000658247	XPA/MMP3/PRKCD/MMP9/MMP2	5	4.02429	10.9491
GO:0061097	regulation of protein tyrosine kinase activity	5/95	90/18723	9.4561e-05	0.00117676	0.000658247	ACE/GRM5/ADAM17/ADORA1/APP	5	4.02429	10.9491
GO:0043524	negative regulation of neuron apoptotic process	6/95	145/18723	9.59512e-05	0.0011895	0.000665375	BCL2/ADORA2A/TERT/PIK3CA/BCL2L1/GABRA5	6	4.01795	8.15521
GO:0007623	circadian rhythm	7/95	210/18723	9.68806e-05	0.00119646	0.000669265	PPARG/PPARA/CDK1/HCRTR2/ADORA1/ADORA2A/MAPK8	7	4.01376	6.56947
GO:0001956	positive regulation of neurotransmitter secretion	3/95	18/18723	9.77117e-05	0.00119761	0.000669912	CNR1/ADORA2A/CDK5	3	4.01005	32.8474
GO:0032769	negative regulation of monooxygenase activity	3/95	18/18723	9.77117e-05	0.00119761	0.000669912	CNR2/CNR1/NFKB1	3	4.01005	32.8474
GO:0051952	regulation of amine transport	5/95	91/18723	9.96604e-05	0.00121398	0.000679068	GRM7/CNR1/GRM2/ADORA1/ADORA2A	5	4.00148	10.8288
GO:0050807	regulation of synapse organization	7/95	211/18723	9.97947e-05	0.00121398	0.000679068	TLR2/MAPK14/ABL1/VCP/CDK5R1/APP/CDK5	7	4.00089	6.53834
GO:0030258	lipid modification	7/95	212/18723	0.00010278	0.00124563	0.000696771	GBA2/SPHK1/CNR1/SOAT1/PPARA/MAPK14/AGTR1	7	3.98809	6.5075
GO:0009150	purine ribonucleotide metabolic process	9/95	368/18723	0.000105402	0.00127266	0.000711893	PPARA/PDE5A/P2RX7/ELOVL6/VCP/PDE4A/BAD/APP/TDO2	9	3.97715	4.81999
GO:0010212	response to ionizing radiation	6/95	148/18723	0.000107414	0.00128738	0.000720123	CCND1/MAPK14/BCL2/MEN1/CASP3/BCL2L1	6	3.96894	7.9899
GO:0014074	response to purine-containing compound	6/95	148/18723	0.000107414	0.00128738	0.000720123	STAT1/P2RX7/TRPC3/TRPV1/ADORA2A/APP	6	3.96894	7.9899
GO:0044242	cellular lipid catabolic process	7/95	214/18723	0.000108968	0.00130121	0.000727862	GBA2/SPHK1/ASAH1/CNR1/PPARA/PRKCD/SCARB1	7	3.9627	6.44668
GO:0008038	neuron recognition	4/95	49/18723	0.000110634	0.00131146	0.000733596	CNR1/CASP3/CDK5R1/APP	4	3.95611	16.0885
GO:0030225	macrophage differentiation	4/95	49/18723	0.000110634	0.00131146	0.000733596	TLR2/PRKCA/MMP9/APP	4	3.95611	16.0885
GO:0045834	positive regulation of lipid metabolic process	6/95	149/18723	0.000111467	0.00131653	0.00073643	PPARG/PPARA/PRKCD/ADORA1/AGTR1/SCARB1	6	3.95285	7.93628
GO:0044403	biological process involved in symbiotic interaction	8/95	290/18723	0.00011396	0.00133625	0.000747464	NPC1/CTSL/CTSB/CDK1/ELANE/AGTR1/BCL2L1/SCARB1	8	3.94325	5.43681
GO:0071375	cellular response to peptide hormone stimulus	8/95	290/18723	0.00011396	0.00133625	0.000747464	PPARG/STAT1/NFKB1/PRKCD/MEN1/AGTR1/PIK3CA/CRHR1	8	3.94325	5.43681
GO:0010885	regulation of cholesterol storage	3/95	19/18723	0.000115606	0.00135068	0.000755534	PPARG/PPARA/SCARB1	3	3.93702	31.1186
GO:0010389	regulation of G2/M transition of mitotic cell cycle	5/95	94/18723	0.000116234	0.00135314	0.000756912	CCND1/CDK1/APP/CCNB1/CDK2	5	3.93467	10.4832
GO:0016236	macroautophagy	8/95	291/18723	0.000116699	0.00135371	0.000757226	NPC1/CAPN1/VCP/CASP3/PIK3CA/CDK5R1/MAPK8/CDK5	8	3.93293	5.41812
GO:0070374	positive regulation of ERK1 and ERK2 cascade	7/95	217/18723	0.000118817	0.00137234	0.000767648	TLR4/PRKCA/TRPV4/HCRTR1/ABL1/CCR1/APP	7	3.92512	6.35756
GO:0044409	entry into host	6/95	151/18723	0.000119939	0.00137234	0.000767648	NPC1/CTSL/CTSB/CDK1/AGTR1/SCARB1	6	3.92104	7.83116
GO:0071456	cellular response to hypoxia	6/95	151/18723	0.000119939	0.00137234	0.000767648	S100B/BCL2/SCN2A/TERT/BAD/CCNB1	6	3.92104	7.83116
GO:0023061	signal release	10/95	463/18723	0.000119995	0.00137234	0.000767648	CNR1/GRM2/TRPV4/ADORA1/ADORA2A/AGTR1/BAD/CRHR1/GRM4/CDK5	10	3.92084	4.25668
GO:0042445	hormone metabolic process	7/95	218/18723	0.000122257	0.00138843	0.000776648	NFKB1/CTSK/CTSL/CTSB/TSPO/ACE/SCARB1	7	3.91273	6.32839
GO:0050803	regulation of synapse structure or activity	7/95	218/18723	0.000122257	0.00138843	0.000776648	TLR2/MAPK14/ABL1/VCP/CDK5R1/APP/CDK5	7	3.91273	6.32839
GO:0097191	extrinsic apoptotic signaling pathway	7/95	219/18723	0.000125777	0.00142342	0.000796225	AR/BCL2/P2RX7/TNFRSF1A/TERT/BAD/BCL2L1	7	3.9004	6.2995
GO:0003073	regulation of systemic arterial blood pressure	5/95	96/18723	0.000128404	0.00144176	0.000806481	AR/ACE/TRPV1/ADORA1/AGTR1	5	3.89142	10.2648
GO:0055017	cardiac muscle tissue growth	5/95	96/18723	0.000128404	0.00144176	0.000806481	PPARA/CDK1/MAPK14/MAPK11/CCNB1	5	3.89142	10.2648
GO:0061564	axon development	10/95	467/18723	0.000128729	0.00144176	0.000806481	GRM7/CNR1/S100B/TSPO/BCL2/ABL1/CASP3/CDK5R1/APP/CDK5	10	3.89033	4.22022
GO:0060043	regulation of cardiac muscle cell proliferation	4/95	51/18723	0.000129482	0.00144521	0.000808413	CDK1/MAPK14/MAPK11/CCNB1	4	3.88779	15.4576
GO:0051051	negative regulation of transport	10/95	470/18723	0.000135627	0.00150861	0.000843877	GRM7/CNR1/NFKB1/TLR2/BCL2/TNFRSF1A/ADORA1/MMP9/CRHR1/CDK5	10	3.86766	4.19328
GO:0050678	regulation of epithelial cell proliferation	9/95	381/18723	0.000136968	0.00151833	0.000849312	PPARG/STAT1/PRKCA/AR/CCND1/MEN1/ADAM17/AGTR1/BAD	9	3.86338	4.65553
GO:1901990	regulation of mitotic cell cycle phase transition	8/95	299/18723	0.000140633	0.00155366	0.000869074	CCND1/CDK1/BCL2/ADAM17/TERT/APP/CCNB1/CDK2	8	3.85191	5.27316
GO:0009259	ribonucleotide metabolic process	9/95	385/18723	0.00014814	0.00161274	0.000902121	PPARA/PDE5A/P2RX7/ELOVL6/VCP/PDE4A/BAD/APP/TDO2	9	3.82933	4.60716
GO:0008630	intrinsic apoptotic signaling pathway in response to DNA damage	5/95	99/18723	0.000148463	0.00161274	0.000902121	BCL2/TNFRSF1A/ABL1/BAD/BCL2L1	5	3.82838	9.95375
GO:0015837	amine transport	5/95	99/18723	0.000148463	0.00161274	0.000902121	GRM7/CNR1/GRM2/ADORA1/ADORA2A	5	3.82838	9.95375
GO:0042100	B cell proliferation	5/95	99/18723	0.000148463	0.00161274	0.000902121	TLR4/PRKCD/BCL2/ABL1/CASP3	5	3.82838	9.95375
GO:0060291	long-term synaptic potentiation	5/95	99/18723	0.000148463	0.00161274	0.000902121	S100B/ADORA1/ADORA2A/ABL1/APP	5	3.82838	9.95375
GO:0035813	regulation of renal sodium excretion	3/95	21/18723	0.000157512	0.00168844	0.000944468	ADORA1/ADORA2A/AGTR1	3	3.80269	28.1549
GO:0046514	ceramide catabolic process	3/95	21/18723	0.000157512	0.00168844	0.000944468	GBA2/ASAH1/PRKCD	3	3.80269	28.1549
GO:0051767	nitric-oxide synthase biosynthetic process	3/95	21/18723	0.000157512	0.00168844	0.000944468	STAT1/TLR2/TLR4	3	3.80269	28.1549
GO:0051769	regulation of nitric-oxide synthase biosynthetic process	3/95	21/18723	0.000157512	0.00168844	0.000944468	STAT1/TLR2/TLR4	3	3.80269	28.1549
GO:0043271	negative regulation of ion transport	6/95	160/18723	0.000164607	0.00175293	0.000980539	GRM7/CNR1/BCL2/ADORA1/MMP9/CRHR1	6	3.78355	7.39066
GO:0090316	positive regulation of intracellular protein transport	6/95	160/18723	0.000164607	0.00175293	0.000980539	PRKCD/CDK1/MAPK14/CDK5R1/MAPK8/CDK5	6	3.78355	7.39066
GO:0036294	cellular response to decreased oxygen levels	6/95	161/18723	0.000170287	0.00180155	0.00100773	S100B/BCL2/SCN2A/TERT/BAD/CCNB1	6	3.76882	7.34475
GO:0010522	regulation of calcium ion transport into cytosol	5/95	102/18723	0.000170836	0.00180155	0.00100773	FKBP1A/BCL2/P2RX7/TRPC3/ABL1	5	3.76742	9.66099
GO:1902749	regulation of cell cycle G2/M phase transition	5/95	102/18723	0.000170836	0.00180155	0.00100773	CCND1/CDK1/APP/CCNB1/CDK2	5	3.76742	9.66099
GO:0042220	response to cocaine	4/95	55/18723	0.000173996	0.00182302	0.00101975	CNR1/GRM2/TACR3/CDK5	4	3.75946	14.3334
GO:0061098	positive regulation of protein tyrosine kinase activity	4/95	55/18723	0.000173996	0.00182302	0.00101975	ACE/GRM5/ADAM17/ADORA1	4	3.75946	14.3334
GO:0051047	positive regulation of secretion	8/95	310/18723	0.000180037	0.00187958	0.00105138	CNR1/TLR2/TLR4/TRPV1/ADORA1/ADORA2A/BAD/CDK5	8	3.74464	5.08604
GO:0007413	axonal fasciculation	3/95	22/18723	0.000181712	0.00187958	0.00105138	CNR1/CASP3/CDK5R1	3	3.74062	26.8751
GO:0042749	regulation of circadian sleep/wake cycle	3/95	22/18723	0.000181712	0.00187958	0.00105138	HCRTR2/ADORA1/ADORA2A	3	3.74062	26.8751
GO:0106030	neuron projection fasciculation	3/95	22/18723	0.000181712	0.00187958	0.00105138	CNR1/CASP3/CDK5R1	3	3.74062	26.8751
GO:0006163	purine nucleotide metabolic process	9/95	396/18723	0.000182865	0.00187958	0.00105138	PPARA/PDE5A/P2RX7/ELOVL6/VCP/PDE4A/BAD/APP/TDO2	9	3.73787	4.47919
GO:0019693	ribose phosphate metabolic process	9/95	396/18723	0.000182865	0.00187958	0.00105138	PPARA/PDE5A/P2RX7/ELOVL6/VCP/PDE4A/BAD/APP/TDO2	9	3.73787	4.47919
GO:0009117	nucleotide metabolic process	10/95	489/18723	0.000186993	0.00191124	0.0010691	PPARA/PDE5A/P2RX7/ELOVL6/VCP/PDE4A/BAD/APP/TDO2/IDO1	10	3.72818	4.03035
GO:0060419	heart growth	5/95	104/18723	0.000187123	0.00191124	0.0010691	PPARA/CDK1/MAPK14/MAPK11/CCNB1	5	3.72787	9.4752
GO:0048738	cardiac muscle tissue development	7/95	236/18723	0.000199372	0.00202334	0.0011318	RARB/PPARA/FKBP1A/CDK1/MAPK14/MAPK11/CCNB1	7	3.70034	5.84572
GO:0090068	positive regulation of cell cycle process	7/95	236/18723	0.000199372	0.00202334	0.0011318	SPHK1/CCND1/CDK1/ADAM17/TERT/APP/CCNB1	7	3.70034	5.84572
GO:0010883	regulation of lipid storage	4/95	57/18723	0.000199967	0.00202334	0.0011318	PPARG/NFKB1/PPARA/SCARB1	4	3.69904	13.8305
GO:0042116	macrophage activation	5/95	106/18723	0.000204569	0.00205709	0.00115068	SPHK1/TLR2/TLR4/TRPV1/APP	5	3.68916	9.29643
GO:0046620	regulation of organ growth	5/95	106/18723	0.000204569	0.00205709	0.00115068	PPARA/CDK1/MAPK14/MAPK11/CCNB1	5	3.68916	9.29643
GO:0007254	JNK cascade	6/95	167/18723	0.000207704	0.00206171	0.00115326	NFKB1/TLR4/MEN1/TRPV4/MAPK8/APP	6	3.68256	7.08087
GO:0035812	renal sodium excretion	3/95	23/18723	0.000208202	0.00206171	0.00115326	ADORA1/ADORA2A/AGTR1	3	3.68152	25.7066
GO:0035994	response to muscle stretch	3/95	23/18723	0.000208202	0.00206171	0.00115326	NFKB1/MAPK14/PIK3CA	3	3.68152	25.7066
GO:0051590	positive regulation of neurotransmitter transport	3/95	23/18723	0.000208202	0.00206171	0.00115326	CNR1/ADORA2A/CDK5	3	3.68152	25.7066
GO:0051882	mitochondrial depolarization	3/95	23/18723	0.000208202	0.00206171	0.00115326	TSPO/BCL2/ABL1	3	3.68152	25.7066
GO:0006753	nucleoside phosphate metabolic process	10/95	497/18723	0.000213071	0.0021035	0.00117664	PPARA/PDE5A/P2RX7/ELOVL6/VCP/PDE4A/BAD/APP/TDO2/IDO1	10	3.67148	3.96548
GO:0008637	apoptotic mitochondrial changes	5/95	107/18723	0.000213744	0.00210376	0.00117678	BCL2/MMP9/BAD/BCL2L1/MAPK8	5	3.67011	9.20954
GO:1902806	regulation of cell cycle G1/S phase transition	6/95	168/18723	0.000214525	0.00210507	0.00117752	CCND1/BCL2/MEN1/ADAM17/TERT/CDK2	6	3.66852	7.03872
GO:0021543	pallium development	6/95	169/18723	0.000221522	0.00216718	0.00121226	NCOA1/SLC2A1/CASP3/BAD/CDK5R1/CDK5	6	3.65458	6.99707
GO:0007173	epidermal growth factor receptor signaling pathway	5/95	108/18723	0.000223228	0.0021708	0.00121428	ADAM17/ADORA1/MMP9/ABL1/PIK3CA	5	3.65125	9.12427
GO:0022037	metencephalon development	5/95	108/18723	0.000223228	0.0021708	0.00121428	NCOA1/BCL2/ABL1/CDK5R1/CDK5	5	3.65125	9.12427
GO:0044843	cell cycle G1/S phase transition	7/95	241/18723	0.00022663	0.00219729	0.00122911	CCND1/BCL2/MEN1/ADAM17/TERT/CDK2/CDK5	7	3.64468	5.72444
GO:0001836	release of cytochrome c from mitochondria	4/95	59/18723	0.000228623	0.00220346	0.00123256	BCL2/MMP9/BAD/BCL2L1	4	3.64088	13.3616
GO:0051353	positive regulation of oxidoreductase activity	4/95	59/18723	0.000228623	0.00220346	0.00123256	ABL1/AGTR1/TERT/SCARB1	4	3.64088	13.3616
GO:0022410	circadian sleep/wake cycle process	3/95	24/18723	0.000237072	0.00227141	0.00127056	HCRTR2/ADORA1/ADORA2A	3	3.62512	24.6355
GO:0044062	regulation of excretion	3/95	24/18723	0.000237072	0.00227141	0.00127056	ADORA1/ADORA2A/AGTR1	3	3.62512	24.6355
GO:0003014	renal system process	5/95	110/18723	0.000243157	0.00230928	0.00129175	BCL2/TRPV1/ADORA1/ADORA2A/AGTR1	5	3.61411	8.95837
GO:0032611	interleukin-1 beta production	5/95	110/18723	0.000243157	0.00230928	0.00129175	SPHK1/NLRP1/TLR4/P2RX7/APP	5	3.61411	8.95837
GO:0032651	regulation of interleukin-1 beta production	5/95	110/18723	0.000243157	0.00230928	0.00129175	SPHK1/NLRP1/TLR4/P2RX7/APP	5	3.61411	8.95837
GO:0060038	cardiac muscle cell proliferation	4/95	60/18723	0.000244007	0.0023106	0.00129248	CDK1/MAPK14/MAPK11/CCNB1	4	3.6126	13.1389
GO:0001659	temperature homeostasis	6/95	174/18723	0.000259252	0.00244073	0.00136528	CNR1/TLR4/ELOVL6/TRPV1/ADAM17/ADORA1	6	3.58628	6.79601
GO:0007584	response to nutrient	6/95	174/18723	0.000259252	0.00244073	0.00136528	CNR1/PPARG/STAT1/NCOA1/CCND1/TSPO	6	3.58628	6.79601
GO:0072521	purine-containing compound metabolic process	9/95	416/18723	0.000263422	0.00247281	0.00138322	PPARA/PDE5A/P2RX7/ELOVL6/VCP/PDE4A/BAD/APP/TDO2	9	3.57935	4.26384
GO:0048771	tissue remodeling	6/95	175/18723	0.000267371	0.0024767	0.0013854	PRKCA/CTSK/ACE/P2RX7/MMP2/CAPN1	6	3.57289	6.75717
GO:0052126	movement in host environment	6/95	175/18723	0.000267371	0.0024767	0.0013854	NPC1/CTSL/CTSB/CDK1/AGTR1/SCARB1	6	3.57289	6.75717
GO:0050951	sensory perception of temperature stimulus	3/95	25/18723	0.000268411	0.0024767	0.0013854	TRPV1/TRPA1/ADORA1	3	3.5712	23.6501
GO:0062149	detection of stimulus involved in sensory perception of pain	3/95	25/18723	0.000268411	0.0024767	0.0013854	TRPV1/TRPA1/ADORA1	3	3.5712	23.6501
GO:0098581	detection of external biotic stimulus	3/95	25/18723	0.000268411	0.0024767	0.0013854	TLR2/TLR4/SCARB1	3	3.5712	23.6501
GO:1904385	cellular response to angiotensin	3/95	25/18723	0.000268411	0.0024767	0.0013854	NFKB1/PRKCD/AGTR1	3	3.5712	23.6501
GO:0021537	telencephalon development	7/95	248/18723	0.000269768	0.00248217	0.00138846	RARB/NCOA1/SLC2A1/CASP3/BAD/CDK5R1/CDK5	7	3.56901	5.56286
GO:0070371	ERK1 and ERK2 cascade	8/95	330/18723	0.000274887	0.00252004	0.00140964	TLR4/PRKCA/CDK1/TRPV4/HCRTR1/ABL1/CCR1/APP	8	3.56085	4.7778
GO:1901988	negative regulation of cell cycle phase transition	7/95	249/18723	0.000276436	0.00252004	0.00140964	CCND1/CDK1/MAPK14/BCL2/MEN1/CCNB1/CDK2	7	3.55841	5.54052
GO:0007588	excretion	4/95	62/18723	0.000276987	0.00252004	0.00140964	TRPV1/ADORA1/ADORA2A/AGTR1	4	3.55754	12.7151
GO:0032731	positive regulation of interleukin-1 beta production	4/95	62/18723	0.000276987	0.00252004	0.00140964	NLRP1/TLR4/P2RX7/APP	4	3.55754	12.7151
GO:0071453	cellular response to oxygen levels	6/95	177/18723	0.000284207	0.0025785	0.00144234	S100B/BCL2/SCN2A/TERT/BAD/CCNB1	6	3.54637	6.68082
GO:0021987	cerebral cortex development	5/95	114/18723	0.000287046	0.00259701	0.0014527	NCOA1/SLC2A1/BAD/CDK5R1/CDK5	5	3.54205	8.64404
GO:0046902	regulation of mitochondrial membrane permeability	4/95	63/18723	0.000294624	0.00265816	0.0014869	BCL2/BAD/BCL2L1/MAPK8	4	3.53073	12.5133
GO:0062012	regulation of small molecule metabolic process	8/95	334/18723	0.000298055	0.00268167	0.00150005	CNR1/PPARG/NFKB1/PPARA/P2RX7/VCP/BAD/APP	8	3.5257	4.72058
GO:0007416	synapse assembly	6/95	179/18723	0.000301866	0.0026962	0.00150818	TLR2/GABRB3/GABRG2/APP/CDK5/GABRA1	6	3.52019	6.60617
GO:0042537	benzene-containing compound metabolic process	3/95	26/18723	0.000302308	0.0026962	0.00150818	GSTM1/TDO2/IDO1	3	3.51955	22.7405
GO:0097066	response to thyroid hormone	3/95	26/18723	0.000302308	0.0026962	0.00150818	CTSS/CTSL/CTSB	3	3.51955	22.7405
GO:0044772	mitotic cell cycle phase transition	9/95	424/18723	0.000302991	0.0026962	0.00150818	CCND1/CDK1/BCL2/ADAM17/TERT/APP/CCNB1/CDK2/CDK5	9	3.51857	4.18339
GO:0097305	response to alcohol	7/95	253/18723	0.00030445	0.00270178	0.0015113	CNR1/PPARA/CCND1/CDK1/TSPO/BAD/BCL2L1	7	3.51648	5.45292
GO:0043409	negative regulation of MAPK cascade	6/95	180/18723	0.000311012	0.00274601	0.00153604	PPARG/TLR4/PRKCD/P2RX7/MEN1/ABL1	6	3.50722	6.56947
GO:0021782	glial cell development	5/95	116/18723	0.000311124	0.00274601	0.00153604	TLR2/TLR4/ADORA2A/APP/CDK5	5	3.50707	8.49501
GO:1903522	regulation of blood circulation	7/95	256/18723	0.000326923	0.00287763	0.00160967	HRH2/ACE/SCN10A/TRPV1/ADORA1/AGTR1/TACR3	7	3.48556	5.38902
GO:0038034	signal transduction in absence of ligand	4/95	65/18723	0.000332292	0.00290913	0.00162729	BCL2/TERT/BAD/BCL2L1	4	3.47848	12.1283
GO:0097192	extrinsic apoptotic signaling pathway in absence of ligand	4/95	65/18723	0.000332292	0.00290913	0.00162729	BCL2/TERT/BAD/BCL2L1	4	3.47848	12.1283
GO:0042745	circadian sleep/wake cycle	3/95	27/18723	0.000338848	0.00295062	0.00165049	HCRTR2/ADORA1/ADORA2A	3	3.46999	21.8982
GO:0051953	negative regulation of amine transport	3/95	27/18723	0.000338848	0.00295062	0.00165049	GRM7/CNR1/ADORA1	3	3.46999	21.8982
GO:0071901	negative regulation of protein serine/threonine kinase activity	5/95	120/18723	0.000363845	0.0031598	0.00176751	PPARG/PRKCD/MEN1/ABL1/CASP3	5	3.43908	8.21184
GO:0007187	G protein-coupled receptor signaling pathway, coupled to cyclic nucleotide second messenger	4/95	67/18723	0.000373292	0.00322343	0.0018031	CNR2/CNR1/HRH2/CCR1	4	3.42795	11.7662
GO:0031330	negative regulation of cellular catabolic process	7/95	262/18723	0.000375865	0.00322343	0.0018031	CNR1/NPC1/MAPK14/TSPO/BCL2/PABPC1/PIK3CA	7	3.42497	5.26561
GO:0038127	ERBB signaling pathway	5/95	121/18723	0.00037802	0.00322343	0.0018031	ADAM17/ADORA1/MMP9/ABL1/PIK3CA	5	3.42249	8.14398
GO:1904019	epithelial cell apoptotic process	5/95	121/18723	0.00037802	0.00322343	0.0018031	PPARA/ABL1/TERT/BAD/BCL2L1	5	3.42249	8.14398
GO:0006972	hyperosmotic response	3/95	28/18723	0.000378118	0.00322343	0.0018031	TRPV4/SLC2A1/TACR3	3	3.42237	21.1162
GO:0050996	positive regulation of lipid catabolic process	3/95	28/18723	0.000378118	0.00322343	0.0018031	PPARA/PRKCD/ADORA1	3	3.42237	21.1162
GO:1990776	response to angiotensin	3/95	28/18723	0.000378118	0.00322343	0.0018031	NFKB1/PRKCD/AGTR1	3	3.42237	21.1162
GO:0045936	negative regulation of phosphate metabolic process	9/95	441/18723	0.000403592	0.00343159	0.00191954	PPARG/PPARA/PRKCD/FKBP1A/MEN1/ADORA2A/ABL1/CASP3/CCNB1	9	3.39406	4.02213
GO:0030168	platelet activation	5/95	123/18723	0.00040762	0.00344779	0.0019286	TLR4/PRKCD/PRKCA/MAPK14/PIK3CA	5	3.38974	8.01155
GO:0071482	cellular response to light stimulus	5/95	123/18723	0.00040762	0.00344779	0.0019286	XPA/MMP3/PRKCD/MMP9/MMP2	5	3.38974	8.01155
GO:0010563	negative regulation of phosphorus metabolic process	9/95	442/18723	0.000410278	0.00346125	0.00193613	PPARG/PPARA/PRKCD/FKBP1A/MEN1/ADORA2A/ABL1/CASP3/CCNB1	9	3.38692	4.01303
GO:0009755	hormone-mediated signaling pathway	6/95	190/18723	0.000414971	0.00348836	0.00195129	RARB/PPARG/PPARA/NCOA1/AR/CRHR1	6	3.38198	6.22371
GO:0010611	regulation of cardiac muscle hypertrophy	4/95	69/18723	0.000417787	0.00348836	0.00195129	PPARA/PRKCA/TNFRSF1A/TRPC3	4	3.37905	11.4252
GO:0033344	cholesterol efflux	4/95	69/18723	0.000417787	0.00348836	0.00195129	NPC1/PPARG/SOAT1/SCARB1	4	3.37905	11.4252
GO:1901224	positive regulation of NIK/NF-kappaB signaling	4/95	69/18723	0.000417787	0.00348836	0.00195129	SPHK1/TLR2/TLR4/APP	4	3.37905	11.4252
GO:0033028	myeloid cell apoptotic process	3/95	29/18723	0.000420201	0.00349057	0.00195253	CTSL/BCL2/ADAM17	3	3.37654	20.388
GO:0048265	response to pain	3/95	29/18723	0.000420201	0.00349057	0.00195253	TSPO/TRPV1/TRPA1	3	3.37654	20.388
GO:0046700	heterocycle catabolic process	9/95	445/18723	0.000430887	0.00356208	0.00199253	PRKCD/PRKCA/MAPK14/PDE5A/PABPC1/VCP/PDE4A/TDO2/IDO1	9	3.36564	3.98597
GO:0006066	alcohol metabolic process	8/95	353/18723	0.000431003	0.00356208	0.00199253	GBA2/SPHK1/ASAH1/NPC1/SOAT1/NFKB1/APP/SCARB1	8	3.36552	4.4665
GO:0015711	organic anion transport	8/95	354/18723	0.000439154	0.00362023	0.00202506	GRM7/GRM2/ACE/TRPV1/SLC2A1/SLC2A3/ADORA1/ADORA2A	8	3.35738	4.45388
GO:0001935	endothelial cell proliferation	6/95	193/18723	0.000450929	0.00369852	0.00206885	PPARG/STAT1/PRKCA/ADAM17/AGTR1/SCARB1	6	3.34589	6.12697
GO:0050731	positive regulation of peptidyl-tyrosine phosphorylation	6/95	193/18723	0.000450929	0.00369852	0.00206885	ACE/TNFRSF1A/GRM5/ADAM17/ADORA1/ABL1	6	3.34589	6.12697
GO:2001233	regulation of apoptotic signaling pathway	8/95	356/18723	0.000455832	0.00372933	0.00208608	PRKCD/AR/BCL2/ADORA2A/MMP9/TERT/BAD/BCL2L1	8	3.34119	4.42886
GO:1904062	regulation of cation transmembrane transport	8/95	357/18723	0.000464363	0.00378671	0.00211818	CTSS/FKBP1A/MMP9/ABL1/CAPN1/CRHR1/APP/CDK5	8	3.33314	4.41645
GO:0007176	regulation of epidermal growth factor-activated receptor activity	3/95	30/18723	0.000465178	0.00378671	0.00211818	ADAM17/ADORA1/APP	3	3.33238	19.7084
GO:0044270	cellular nitrogen compound catabolic process	9/95	451/18723	0.000474672	0.00385434	0.00215601	PRKCD/PRKCA/MAPK14/PDE5A/PABPC1/VCP/PDE4A/TDO2/IDO1	9	3.32361	3.93294
GO:0022408	negative regulation of cell-cell adhesion	6/95	196/18723	0.000489274	0.00393359	0.00220034	PPARA/PRKCD/TRPV4/ADORA2A/ABL1/CASP3	6	3.31045	6.03319
GO:0017015	regulation of transforming growth factor beta receptor signaling pathway	5/95	128/18723	0.000489277	0.00393359	0.00220034	PPARG/PPARA/FKBP1A/MEN1/ADAM17	5	3.31045	7.6986
GO:0032612	interleukin-1 production	5/95	128/18723	0.000489277	0.00393359	0.00220034	SPHK1/NLRP1/TLR4/P2RX7/APP	5	3.31045	7.6986
GO:0032652	regulation of interleukin-1 production	5/95	128/18723	0.000489277	0.00393359	0.00220034	SPHK1/NLRP1/TLR4/P2RX7/APP	5	3.31045	7.6986
GO:0014743	regulation of muscle hypertrophy	4/95	72/18723	0.000491452	0.00394132	0.00220467	PPARA/PRKCA/TNFRSF1A/TRPC3	4	3.30852	10.9491
GO:1903829	positive regulation of cellular protein localization	7/95	276/18723	0.000513085	0.00408493	0.002285	PRKCD/CDK1/MAPK14/TERT/CDK5R1/MAPK8/CDK5	7	3.28981	4.99851
GO:0001782	B cell homeostasis	3/95	31/18723	0.000513131	0.00408493	0.002285	BCL2/ABL1/CASP3	3	3.28977	19.0727
GO:0060045	positive regulation of cardiac muscle cell proliferation	3/95	31/18723	0.000513131	0.00408493	0.002285	CDK1/MAPK14/CCNB1	3	3.28977	19.0727
GO:0032732	positive regulation of interleukin-1 production	4/95	73/18723	0.000517936	0.0041131	0.00230075	NLRP1/TLR4/P2RX7/APP	4	3.28572	10.7991
GO:0031349	positive regulation of defense response	7/95	278/18723	0.000535582	0.00424285	0.00237333	CNR1/TLR2/TLR4/TNFRSF1A/TRPV4/AGTR1/APP	7	3.27117	4.96255
GO:0046683	response to organophosphorus	5/95	131/18723	0.000543846	0.00426875	0.00238782	STAT1/P2RX7/TRPC3/TRPV1/APP	5	3.26452	7.5223
GO:0090101	negative regulation of transmembrane receptor protein serine/threonine kinase signaling pathway	5/95	131/18723	0.000543846	0.00426875	0.00238782	PPARG/PPARA/FKBP1A/ADAM17/ABL1	5	3.26452	7.5223
GO:1903844	regulation of cellular response to transforming growth factor beta stimulus	5/95	131/18723	0.000543846	0.00426875	0.00238782	PPARG/PPARA/FKBP1A/MEN1/ADAM17	5	3.26452	7.5223
GO:0071902	positive regulation of protein serine/threonine kinase activity	6/95	200/18723	0.000544305	0.00426875	0.00238782	TLR4/CCND1/ELANE/ADAM17/CDK5R1/CCNB1	6	3.26416	5.91253
GO:0046323	glucose import	4/95	74/18723	0.000545422	0.00426875	0.00238782	MAPK14/SLC2A1/SLC2A3/TERT	4	3.26327	10.6532
GO:0009615	response to virus	8/95	367/18723	0.000557028	0.00434911	0.00243277	NLRP1/STAT1/NFKB1/TLR2/MAPK14/BCL2/MAPK11/BCL2L1	8	3.25412	4.29611
GO:0035264	multicellular organism growth	5/95	132/18723	0.000563014	0.00437309	0.00244618	RARB/AR/BCL2/PIK3CA/APP	5	3.24948	7.46531
GO:0010039	response to iron ion	3/95	32/18723	0.000564139	0.00437309	0.00244618	CCND1/BCL2/CCNB1	3	3.24861	18.4766
GO:0019228	neuronal action potential	3/95	32/18723	0.000564139	0.00437309	0.00244618	SCN8A/SCN10A/SCN2A	3	3.24861	18.4766
GO:0007249	I-kappaB kinase/NF-kappaB signaling	7/95	281/18723	0.000570795	0.0044069	0.0024651	STAT1/TLR2/S100B/TLR4/FKBP1A/TNFRSF1A/ABL1	7	3.24352	4.90957
GO:0016570	histone modification	9/95	463/18723	0.000573273	0.0044069	0.0024651	NCOA1/PRKCD/PRKCA/CDK1/MEN1/MAPK8/CCNB1/CDK2/CDK5	9	3.24164	3.83101
GO:0032388	positive regulation of intracellular transport	6/95	202/18723	0.000573567	0.0044069	0.0024651	PRKCD/CDK1/MAPK14/CDK5R1/MAPK8/CDK5	6	3.24142	5.85399
GO:0045913	positive regulation of carbohydrate metabolic process	4/95	75/18723	0.000573928	0.0044069	0.0024651	NFKB1/PPARA/P2RX7/APP	4	3.24114	10.5112
GO:0050900	leukocyte migration	8/95	369/18723	0.000577247	0.00442193	0.00247351	CNR2/ELANE/TRPV4/ADAM17/ADORA1/MMP9/CCR1/APP	8	3.23864	4.27283
GO:0051146	striated muscle cell differentiation	7/95	283/18723	0.000595278	0.00454932	0.00254477	RARB/PPARA/CDK1/MAPK14/BCL2/CASP3/CCNB1	7	3.22528	4.87487
GO:0001508	action potential	5/95	134/18723	0.000602869	0.00457966	0.00256174	CNR2/CNR1/SCN8A/SCN10A/SCN2A	5	3.21978	7.35389
GO:0042552	myelination	5/95	134/18723	0.000602869	0.00457966	0.00256174	RARB/TLR2/S100B/SCN8A/SCN2A	5	3.21978	7.35389
GO:0014855	striated muscle cell proliferation	4/95	76/18723	0.000603478	0.00457966	0.00256174	CDK1/MAPK14/MAPK11/CCNB1	4	3.21934	10.3729
GO:0019439	aromatic compound catabolic process	9/95	467/18723	0.000609655	0.00461576	0.00258193	PRKCD/PRKCA/MAPK14/PDE5A/PABPC1/VCP/PDE4A/TDO2/IDO1	9	3.21492	3.7982
GO:0033198	response to ATP	3/95	33/18723	0.000618279	0.00464854	0.00260027	P2RX7/TRPC3/TRPV1	3	3.20882	17.9167
GO:1901099	negative regulation of signal transduction in absence of ligand	3/95	33/18723	0.000618279	0.00464854	0.00260027	BCL2/TERT/BCL2L1	3	3.20882	17.9167
GO:2001240	negative regulation of extrinsic apoptotic signaling pathway in absence of ligand	3/95	33/18723	0.000618279	0.00464854	0.00260027	BCL2/TERT/BCL2L1	3	3.20882	17.9167
GO:0001101	response to acid chemical	5/95	135/18723	0.000623573	0.00467751	0.00261647	MMP2/CASP3/BAD/PIK3CA/BCL2L1	5	3.20511	7.29942
GO:0018108	peptidyl-tyrosine phosphorylation	8/95	375/18723	0.000641498	0.00480089	0.00268549	PRKCD/ACE/TNFRSF1A/GRM5/ADAM17/ADORA1/ABL1/APP	8	3.1928	4.20446
GO:0007272	ensheathment of neurons	5/95	136/18723	0.000644805	0.0048035	0.00268695	RARB/TLR2/S100B/SCN8A/SCN2A	5	3.19057	7.24574
GO:0008366	axon ensheathment	5/95	136/18723	0.000644805	0.0048035	0.00268695	RARB/TLR2/S100B/SCN8A/SCN2A	5	3.19057	7.24574
GO:0050679	positive regulation of epithelial cell proliferation	6/95	207/18723	0.000652087	0.00484663	0.00271107	PRKCA/AR/CCND1/ADAM17/AGTR1/BAD	6	3.18569	5.71259
GO:0006919	activation of cysteine-type endopeptidase activity involved in apoptotic process	4/95	78/18723	0.000665791	0.00488721	0.00273377	NLRP1/PPARG/VCP/BAD	4	3.17666	10.1069
GO:0090559	regulation of membrane permeability	4/95	78/18723	0.000665791	0.00488721	0.00273377	BCL2/BAD/BCL2L1/MAPK8	4	3.17666	10.1069
GO:0000086	G2/M transition of mitotic cell cycle	5/95	137/18723	0.000666575	0.00488721	0.00273377	CCND1/CDK1/APP/CCNB1/CDK2	5	3.17615	7.19285
GO:0007586	digestion	5/95	137/18723	0.000666575	0.00488721	0.00273377	CTRB1/HRH2/TLR4/TRPV1/SCARB1	5	3.17615	7.19285
GO:0008203	cholesterol metabolic process	5/95	137/18723	0.000666575	0.00488721	0.00273377	GBA2/NPC1/SOAT1/APP/SCARB1	5	3.17615	7.19285
GO:0045471	response to ethanol	5/95	137/18723	0.000666575	0.00488721	0.00273377	CNR1/PPARA/CCND1/CDK1/BAD	5	3.17615	7.19285
GO:0002446	neutrophil mediated immunity	3/95	34/18723	0.000675629	0.00488811	0.00273427	ACE/ELANE/ADAM17	3	3.17029	17.3898
GO:0035590	purinergic nucleotide receptor signaling pathway	3/95	34/18723	0.000675629	0.00488811	0.00273427	P2RX7/ADORA1/ADORA2A	3	3.17029	17.3898
GO:0048536	spleen development	3/95	34/18723	0.000675629	0.00488811	0.00273427	BCL2/ADAM17/ABL1	3	3.17029	17.3898
GO:0055094	response to lipoprotein particle	3/95	34/18723	0.000675629	0.00488811	0.00273427	NPC1/PPARG/TLR4	3	3.17029	17.3898
GO:0070050	neuron cellular homeostasis	3/95	34/18723	0.000675629	0.00488811	0.00273427	CNR1/ADORA1/CDK5	3	3.17029	17.3898
GO:0018212	peptidyl-tyrosine modification	8/95	378/18723	0.000675727	0.00488811	0.00273427	PRKCD/ACE/TNFRSF1A/GRM5/ADAM17/ADORA1/ABL1/APP	8	3.17023	4.17109
GO:0043281	regulation of cysteine-type endopeptidase activity involved in apoptotic process	6/95	209/18723	0.000685732	0.00494946	0.00276859	NLRP1/PPARG/ADORA2A/MMP9/VCP/BAD	6	3.16385	5.65792
GO:0030900	forebrain development	8/95	379/18723	0.000687459	0.00495092	0.00276941	RARB/NCOA1/SLC2A1/CASP3/BAD/CDK5R1/APP/CDK5	8	3.16275	4.16009
GO:0002685	regulation of leukocyte migration	6/95	210/18723	0.000703051	0.00505201	0.00282596	ELANE/TRPV4/ADAM17/ADORA1/CCR1/APP	6	3.15301	5.63098
GO:0021766	hippocampus development	4/95	80/18723	0.000732533	0.00524426	0.00293349	NCOA1/CASP3/CDK5R1/CDK5	4	3.13517	9.85421
GO:0030177	positive regulation of Wnt signaling pathway	5/95	140/18723	0.000735197	0.00524426	0.00293349	NFKB1/TLR2/ABL1/TERT/VCP	5	3.1336	7.03872
GO:0032535	regulation of cellular component size	8/95	383/18723	0.000736045	0.00524426	0.00293349	GBA2/PRKCD/P2RX7/TRPV4/ABL1/PIK3CA/CDK5R1/CDK5	8	3.1331	4.11664
GO:0098801	regulation of renal system process	3/95	35/18723	0.000736263	0.00524426	0.00293349	ADORA1/ADORA2A/AGTR1	3	3.13297	16.8929
GO:0006469	negative regulation of protein kinase activity	6/95	212/18723	0.000738705	0.00525014	0.00293679	PPARG/PRKCD/MEN1/ADORA2A/ABL1/CASP3	6	3.13153	5.57786
GO:0010948	negative regulation of cell cycle process	7/95	294/18723	0.000745291	0.00527387	0.00295006	CCND1/CDK1/MAPK14/BCL2/MEN1/CCNB1/CDK2	7	3.12767	4.69248
GO:0051604	protein maturation	7/95	294/18723	0.000745291	0.00527387	0.00295006	CTSS/CTSL/FKBP1A/ACE/ADAM17/CASP3/BAD	7	3.12767	4.69248
GO:0042692	muscle cell differentiation	8/95	384/18723	0.000748614	0.00528587	0.00295677	RARB/PPARA/CDK1/MAPK14/BCL2/MAPK11/CASP3/CCNB1	8	3.12574	4.10592
GO:0008584	male gonad development	5/95	141/18723	0.000759204	0.00531443	0.00297274	NCOA1/AR/CCND1/BCL2/BCL2L1	5	3.11964	6.9888
GO:0032355	response to estradiol	5/95	141/18723	0.000759204	0.00531443	0.00297274	NCOA1/CCND1/CASP3/BAD/TACR3	5	3.11964	6.9888
GO:0035296	regulation of tube diameter	5/95	141/18723	0.000759204	0.00531443	0.00297274	HRH2/ACE/ADORA1/ADORA2A/AGTR1	5	3.11964	6.9888
GO:0097746	blood vessel diameter maintenance	5/95	141/18723	0.000759204	0.00531443	0.00297274	HRH2/ACE/ADORA1/ADORA2A/AGTR1	5	3.11964	6.9888
GO:0042326	negative regulation of phosphorylation	8/95	385/18723	0.000761356	0.00531803	0.00297476	PPARG/PPARA/PRKCD/MEN1/ADORA2A/ABL1/CASP3/CCNB1	8	3.11841	4.09526
GO:0016049	cell growth	9/95	482/18723	0.000763377	0.00532071	0.00297626	SPHK1/PPARA/BCL2/ADAM17/ABL1/AGTR1/CDK5R1/APP/CDK5	9	3.11726	3.68
GO:0030512	negative regulation of transforming growth factor beta receptor signaling pathway	4/95	81/18723	0.000767618	0.0053274	0.00298	PPARG/PPARA/FKBP1A/ADAM17	4	3.11485	9.73255
GO:0046209	nitric oxide metabolic process	4/95	81/18723	0.000767618	0.0053274	0.00298	TLR2/TLR4/TSPO/TRPV1	4	3.11485	9.73255
GO:0000082	G1/S transition of mitotic cell cycle	6/95	214/18723	0.000775744	0.00536089	0.00299873	CCND1/BCL2/ADAM17/TERT/CDK2/CDK5	6	3.11028	5.52573
GO:0051651	maintenance of location in cell	6/95	214/18723	0.000775744	0.00536089	0.00299873	FKBP1A/TSPO/TRPV1/TRPA1/ABL1/CDK5	6	3.11028	5.52573
GO:0035150	regulation of tube size	5/95	142/18723	0.000783792	0.0053708	0.00300428	HRH2/ACE/ADORA1/ADORA2A/AGTR1	5	3.1058	6.93958
GO:0046546	development of primary male sexual characteristics	5/95	142/18723	0.000783792	0.0053708	0.00300428	NCOA1/AR/CCND1/BCL2/BCL2L1	5	3.1058	6.93958
GO:0097553	calcium ion transmembrane import into cytosol	5/95	142/18723	0.000783792	0.0053708	0.00300428	FKBP1A/TRPV4/TRPV1/TRPA1/ABL1	5	3.1058	6.93958
GO:2000045	regulation of G1/S transition of mitotic cell cycle	5/95	142/18723	0.000783792	0.0053708	0.00300428	CCND1/BCL2/ADAM17/TERT/CDK2	5	3.1058	6.93958
GO:0045742	positive regulation of epidermal growth factor receptor signaling pathway	3/95	36/18723	0.000800255	0.00544911	0.00304809	ADAM17/ADORA1/MMP9	3	3.09677	16.4237
GO:0051354	negative regulation of oxidoreductase activity	3/95	36/18723	0.000800255	0.00544911	0.00304809	CNR2/CNR1/NFKB1	3	3.09677	16.4237
GO:0086010	membrane depolarization during action potential	3/95	36/18723	0.000800255	0.00544911	0.00304809	SCN8A/SCN10A/SCN2A	3	3.09677	16.4237
GO:0008625	extrinsic apoptotic signaling pathway via death domain receptors	4/95	82/18723	0.000803875	0.00545091	0.00304909	BCL2/TNFRSF1A/BAD/BCL2L1	4	3.09481	9.61386
GO:2001057	reactive nitrogen species metabolic process	4/95	82/18723	0.000803875	0.00545091	0.00304909	TLR2/TLR4/TSPO/TRPV1	4	3.09481	9.61386
GO:0006865	amino acid transport	5/95	143/18723	0.000808971	0.00546265	0.00305566	GRM7/GRM2/TRPV1/ADORA1/ADORA2A	5	3.09207	6.89106
GO:0062013	positive regulation of small molecule metabolic process	5/95	143/18723	0.000808971	0.00546265	0.00305566	PPARG/PPARA/P2RX7/VCP/APP	5	3.09207	6.89106
GO:0042110	T cell activation	9/95	487/18723	0.000821153	0.00553341	0.00309524	CTSL/FKBP1A/BCL2/ADAM17/ADORA2A/ABL1/CASP3/BAD/PIK3CA	9	3.08558	3.64221
GO:0006631	fatty acid metabolic process	8/95	390/18723	0.000827718	0.00556611	0.00311353	GSTM1/ASAH1/CNR1/PPARG/PPARA/MAPK14/ELOVL6/TNFRSF1A	8	3.08212	4.04275
GO:0007596	blood coagulation	6/95	217/18723	0.000833977	0.00557873	0.00312059	TLR4/PRKCD/PRKCA/MAPK14/ADORA2A/PIK3CA	6	3.07885	5.44933
GO:0001890	placenta development	5/95	144/18723	0.000834748	0.00557873	0.00312059	PPARG/NCOA1/CTSB/MAPK14/MEN1	5	3.07844	6.8432
GO:0007612	learning	5/95	144/18723	0.000834748	0.00557873	0.00312059	TLR2/GRM5/APP/CDK5/GABRA5	5	3.07844	6.8432
GO:0046785	microtubule polymerization	4/95	83/18723	0.000841325	0.00561114	0.00313872	GBA2/TRPV4/ABL1/CDK5R1	4	3.07504	9.49803
GO:0006091	generation of precursor metabolites and energy	9/95	490/18723	0.000857499	0.00570729	0.0031925	PPARA/CDK1/P2RX7/TRPV4/VCP/PIK3CA/APP/IDO1/CCNB1	9	3.06677	3.61991
GO:0034764	positive regulation of transmembrane transport	6/95	219/18723	0.000874637	0.00580945	0.00324965	CTSS/MAPK14/P2RX7/ABL1/TERT/CDK5	6	3.05817	5.39957
GO:1900542	regulation of purine nucleotide metabolic process	4/95	84/18723	0.000879989	0.00583307	0.00326286	PPARA/P2RX7/VCP/APP	4	3.05552	9.38496
GO:0007189	adenylate cyclase-activating G protein-coupled receptor signaling pathway	5/95	146/18723	0.000888136	0.00586941	0.00328319	CNR2/CNR1/PRKCA/ADORA2A/CRHR1	5	3.05152	6.74946
GO:0007162	negative regulation of cell adhesion	7/95	303/18723	0.000889085	0.00586941	0.00328319	PPARA/PRKCD/MEN1/TRPV4/ADORA2A/ABL1/CASP3	7	3.05106	4.5531
GO:1902652	secondary alcohol metabolic process	5/95	147/18723	0.000915765	0.00602794	0.00337186	GBA2/NPC1/SOAT1/APP/SCARB1	5	3.03822	6.70354
GO:0008406	gonad development	6/95	221/18723	0.00091681	0.00602794	0.00337186	NCOA1/AR/CCND1/BCL2/CASP3/BCL2L1	6	3.03772	5.3507
GO:0010507	negative regulation of autophagy	4/95	85/18723	0.00091989	0.00603597	0.00337635	NPC1/TSPO/BCL2/PIK3CA	4	3.03626	9.27455
GO:0007599	hemostasis	6/95	222/18723	0.000938476	0.00612165	0.00342428	TLR4/PRKCD/PRKCA/MAPK14/ADORA2A/PIK3CA	6	3.02758	5.3266
GO:0050817	coagulation	6/95	222/18723	0.000938476	0.00612165	0.00342428	TLR4/PRKCD/PRKCA/MAPK14/ADORA2A/PIK3CA	6	3.02758	5.3266
GO:1901186	positive regulation of ERBB signaling pathway	3/95	38/18723	0.000938602	0.00612165	0.00342428	ADAM17/ADORA1/MMP9	3	3.02752	15.5593
GO:0044839	cell cycle G2/M phase transition	5/95	148/18723	0.000944029	0.00613241	0.0034303	CCND1/CDK1/APP/CCNB1/CDK2	5	3.02501	6.65825
GO:0051384	response to glucocorticoid	5/95	148/18723	0.000944029	0.00613241	0.0034303	S100B/CCND1/BCL2/CASP3/BAD	5	3.02501	6.65825
GO:0006140	regulation of nucleotide metabolic process	4/95	86/18723	0.000961049	0.0062181	0.00347824	PPARA/P2RX7/VCP/APP	4	3.01725	9.16671
GO:0015908	fatty acid transport	4/95	86/18723	0.000961049	0.0062181	0.00347824	PPARG/PPARA/ACE/SLC2A1	4	3.01725	9.16671
GO:0070372	regulation of ERK1 and ERK2 cascade	7/95	309/18723	0.000996538	0.0064349	0.00359951	TLR4/PRKCA/TRPV4/HCRTR1/ABL1/CCR1/APP	7	3.00151	4.46469
GO:0001776	leukocyte homeostasis	4/95	87/18723	0.00100349	0.00645411	0.00361025	BCL2/ADAM17/ABL1/CASP3	4	2.99849	9.06134
GO:1900182	positive regulation of protein localization to nucleus	4/95	87/18723	0.00100349	0.00645411	0.00361025	PRKCD/CDK1/MAPK14/TERT	4	2.99849	9.06134
GO:0016485	protein processing	6/95	225/18723	0.00100585	0.00645652	0.0036116	CTSS/CTSL/ACE/ADAM17/CASP3/BAD	6	2.99747	5.25558
GO:0007618	mating	3/95	39/18723	0.0010131	0.00649023	0.00363045	CNR1/NCOA1/APP	3	2.99435	15.1603
GO:0030902	hindbrain development	5/95	151/18723	0.00103272	0.00660293	0.0036935	NCOA1/BCL2/ABL1/CDK5R1/CDK5	5	2.98602	6.52597
GO:0031110	regulation of microtubule polymerization or depolymerization	4/95	88/18723	0.00104723	0.0066825	0.003738	GBA2/TRPV4/ABL1/CDK5R1	4	2.97996	8.95837
GO:0045137	development of primary sexual characteristics	6/95	227/18723	0.00105279	0.00670484	0.0037505	NCOA1/AR/CCND1/BCL2/CASP3/BCL2L1	6	2.97766	5.20927
GO:0016125	sterol metabolic process	5/95	152/18723	0.00106362	0.00674735	0.00377428	GBA2/NPC1/SOAT1/APP/SCARB1	5	2.97321	6.48303
GO:0051092	positive regulation of NF-kappaB transcription factor activity	5/95	152/18723	0.00106362	0.00674735	0.00377428	SPHK1/TLR2/TLR4/AR/APP	5	2.97321	6.48303
GO:0010543	regulation of platelet activation	3/95	40/18723	0.00109124	0.00688884	0.00385343	TLR4/PRKCD/PRKCA	3	2.96208	14.7813
GO:0150077	regulation of neuroinflammatory response	3/95	40/18723	0.00109124	0.00688884	0.00385343	SPHK1/MMP3/MMP9	3	2.96208	14.7813
GO:0014910	regulation of smooth muscle cell migration	4/95	89/18723	0.00109229	0.00688884	0.00385343	TLR4/BCL2/ACE/TERT	4	2.96166	8.85772
GO:0033157	regulation of intracellular protein transport	6/95	229/18723	0.0011014	0.00691944	0.00387054	PRKCD/CDK1/MAPK14/CDK5R1/MAPK8/CDK5	6	2.95805	5.16378
GO:0071695	anatomical structure maturation	6/95	229/18723	0.0011014	0.00691944	0.00387054	PPARG/BCL2/MMP2/CDK5R1/APP/CCNB1	6	2.95805	5.16378
GO:0021548	pons development	2/95	10/18723	0.00111642	0.00697331	0.00390068	BCL2/CDK5R1	2	2.95217	39.4168
GO:0090647	modulation of age-related behavioral decline	2/95	10/18723	0.00111642	0.00697331	0.00390068	GRM5/APP	2	2.95217	39.4168
GO:0099171	presynaptic modulation of chemical synaptic transmission	2/95	10/18723	0.00111642	0.00697331	0.00390068	CNR1/CDK5	2	2.95217	39.4168
GO:0030856	regulation of epithelial cell differentiation	5/95	154/18723	0.00112747	0.00702882	0.00393173	STAT1/CCND1/TNFRSF1A/MMP9/BAD	5	2.9479	6.39884
GO:0046031	ADP metabolic process	4/95	90/18723	0.00113869	0.00707166	0.00395569	PPARA/P2RX7/BAD/APP	4	2.94359	8.7593
GO:1904705	regulation of vascular associated smooth muscle cell proliferation	4/95	90/18723	0.00113869	0.00707166	0.00395569	PPARG/MMP9/MMP2/TERT	4	2.94359	8.7593
GO:0006665	sphingolipid metabolic process	5/95	155/18723	0.00116044	0.00717923	0.00401586	GBA2/SPHK1/ASAH1/PRKCD/ELOVL6	5	2.93538	6.35756
GO:0046434	organophosphate catabolic process	5/95	155/18723	0.00116044	0.00717923	0.00401586	PRKCD/PDE5A/VCP/PDE4A/SCARB1	5	2.93538	6.35756
GO:0042307	positive regulation of protein import into nucleus	3/95	41/18723	0.00117308	0.00722991	0.00404421	PRKCD/CDK1/MAPK14	3	2.93067	14.4208
GO:0055023	positive regulation of cardiac muscle tissue growth	3/95	41/18723	0.00117308	0.00722991	0.00404421	CDK1/MAPK14/CCNB1	3	2.93067	14.4208
GO:0002065	columnar/cuboidal epithelial cell differentiation	4/95	91/18723	0.00118647	0.00728476	0.0040749	RARB/MEN1/ABL1/BAD	4	2.92574	8.66304
GO:1990874	vascular associated smooth muscle cell proliferation	4/95	91/18723	0.00118647	0.00728476	0.0040749	PPARG/MMP9/MMP2/TERT	4	2.92574	8.66304
GO:0001558	regulation of cell growth	8/95	414/18723	0.00121414	0.00744064	0.00416209	SPHK1/PPARA/BCL2/ADAM17/ABL1/AGTR1/CDK5R1/CDK5	8	2.91573	3.80839
GO:1990845	adaptive thermogenesis	5/95	157/18723	0.00122851	0.0075145	0.00420341	TLR4/ELOVL6/TRPV4/TRPV1/ADAM17	5	2.91062	6.27657
GO:0045930	negative regulation of mitotic cell cycle	6/95	235/18723	0.00125763	0.00764158	0.00427449	CCND1/CDK1/BCL2/ABL1/CCNB1/CDK2	6	2.90045	5.03194
GO:2000116	regulation of cysteine-type endopeptidase activity	6/95	235/18723	0.00125763	0.00764158	0.00427449	NLRP1/PPARG/ADORA2A/MMP9/VCP/BAD	6	2.90045	5.03194
GO:0033574	response to testosterone	3/95	42/18723	0.0012587	0.00764158	0.00427449	AR/TSPO/BAD	3	2.90008	14.0774
GO:0071312	cellular response to alkaloid	3/95	42/18723	0.0012587	0.00764158	0.00427449	TRPV1/CASP3/BCL2L1	3	2.90008	14.0774
GO:0032755	positive regulation of interleukin-6 production	4/95	93/18723	0.00128619	0.00777943	0.0043516	TLR2/TLR4/TRPV4/APP	4	2.89069	8.47674
GO:1902807	negative regulation of cell cycle G1/S phase transition	4/95	93/18723	0.00128619	0.00777943	0.0043516	CCND1/BCL2/MEN1/CDK2	4	2.89069	8.47674
GO:0033673	negative regulation of kinase activity	6/95	237/18723	0.0013133	0.00792863	0.00443506	PPARG/PRKCD/MEN1/ADORA2A/ABL1/CASP3	6	2.88164	4.98947
GO:0032091	negative regulation of protein binding	4/95	94/18723	0.00133819	0.00798787	0.00446819	PPARA/PRKCD/ACE/MAPK8	4	2.87348	8.38656
GO:0014002	astrocyte development	3/95	43/18723	0.00134815	0.00798787	0.00446819	TLR4/ADORA2A/APP	3	2.87026	13.7501
GO:1904591	positive regulation of protein import	3/95	43/18723	0.00134815	0.00798787	0.00446819	PRKCD/CDK1/MAPK14	3	2.87026	13.7501
GO:2001239	regulation of extrinsic apoptotic signaling pathway in absence of ligand	3/95	43/18723	0.00134815	0.00798787	0.00446819	BCL2/TERT/BCL2L1	3	2.87026	13.7501
GO:0001660	fever generation	2/95	11/18723	0.00136	0.00798787	0.00446819	CNR1/TRPV1	2	2.86646	35.8335
GO:0006568	tryptophan metabolic process	2/95	11/18723	0.00136	0.00798787	0.00446819	TDO2/IDO1	2	2.86646	35.8335
GO:0006971	hypotonic response	2/95	11/18723	0.00136	0.00798787	0.00446819	TSPO/TRPV4	2	2.86646	35.8335
GO:0010887	negative regulation of cholesterol storage	2/95	11/18723	0.00136	0.00798787	0.00446819	PPARG/PPARA	2	2.86646	35.8335
GO:0010918	positive regulation of mitochondrial membrane potential	2/95	11/18723	0.00136	0.00798787	0.00446819	VCP/BAD	2	2.86646	35.8335
GO:0033327	Leydig cell differentiation	2/95	11/18723	0.00136	0.00798787	0.00446819	AR/CCND1	2	2.86646	35.8335
GO:0055015	ventricular cardiac muscle cell development	2/95	11/18723	0.00136	0.00798787	0.00446819	CDK1/CCNB1	2	2.86646	35.8335
GO:0070189	kynurenine metabolic process	2/95	11/18723	0.00136	0.00798787	0.00446819	TDO2/IDO1	2	2.86646	35.8335
GO:0099550	trans-synaptic signaling, modulating synaptic transmission	2/95	11/18723	0.00136	0.00798787	0.00446819	CNR1/GRM5	2	2.86646	35.8335
GO:1904464	regulation of matrix metallopeptidase secretion	2/95	11/18723	0.00136	0.00798787	0.00446819	TLR2/TLR4	2	2.86646	35.8335
GO:1990773	matrix metallopeptidase secretion	2/95	11/18723	0.00136	0.00798787	0.00446819	TLR2/TLR4	2	2.86646	35.8335
GO:0036473	cell death in response to oxidative stress	4/95	95/18723	0.00139164	0.00814423	0.00455566	TLR4/MMP3/PRKCD/BCL2	4	2.85647	8.29828
GO:0042982	amyloid precursor protein metabolic process	4/95	95/18723	0.00139164	0.00814423	0.00455566	SOAT1/FKBP1A/ADAM17/CASP3	4	2.85647	8.29828
GO:0030111	regulation of Wnt signaling pathway	7/95	328/18723	0.00140578	0.00821215	0.00459365	NFKB1/TLR2/MAPK14/ABL1/TERT/VCP/APP	7	2.85208	4.20607
GO:0060759	regulation of response to cytokine stimulus	5/95	162/18723	0.0014116	0.0082314	0.00460442	SPHK1/PPARG/TLR2/TLR4/ADAM17	5	2.85029	6.08285
GO:0060047	heart contraction	6/95	241/18723	0.0014303	0.00832545	0.00465703	ACE/SCN10A/TRPV1/ADORA1/PIK3CA/TACR3	6	2.84457	4.90666
GO:0150076	neuroinflammatory response	3/95	44/18723	0.00144151	0.00837571	0.00468514	SPHK1/MMP3/MMP9	3	2.84118	13.4376
GO:1904035	regulation of epithelial cell apoptotic process	4/95	96/18723	0.00144656	0.00839007	0.00469317	PPARA/ABL1/TERT/BAD	4	2.83966	8.21184
GO:0002790	peptide secretion	6/95	242/18723	0.00146075	0.0084422	0.00472234	CNR1/TRPV4/TRPV1/ADORA1/BAD/CRHR1	6	2.83542	4.88639
GO:1903320	regulation of protein modification by small protein conjugation or removal	6/95	242/18723	0.00146075	0.0084422	0.00472234	SPHK1/FKBP1A/TSPO/ABL1/VCP/CDK5	6	2.83542	4.88639
GO:0014909	smooth muscle cell migration	4/95	97/18723	0.00150298	0.00865547	0.00484163	TLR4/BCL2/ACE/TERT	4	2.82305	8.12718
GO:2001237	negative regulation of extrinsic apoptotic signaling pathway	4/95	97/18723	0.00150298	0.00865547	0.00484163	AR/BCL2/TERT/BCL2L1	4	2.82305	8.12718
GO:0046661	male sex differentiation	5/95	165/18723	0.00153069	0.00876863	0.00490493	NCOA1/AR/CCND1/BCL2/BCL2L1	5	2.81511	5.97225
GO:0003254	regulation of membrane depolarization	3/95	45/18723	0.00153883	0.00876863	0.00490493	TSPO/BCL2/SCN10A	3	2.81281	13.1389
GO:0006110	regulation of glycolytic process	3/95	45/18723	0.00153883	0.00876863	0.00490493	PPARA/P2RX7/APP	3	2.81281	13.1389
GO:0045933	positive regulation of muscle contraction	3/95	45/18723	0.00153883	0.00876863	0.00490493	SPHK1/TRPV4/TACR3	3	2.81281	13.1389
GO:0051180	vitamin transport	3/95	45/18723	0.00153883	0.00876863	0.00490493	SLC2A1/SLC2A3/SCARB1	3	2.81281	13.1389
GO:0060421	positive regulation of heart growth	3/95	45/18723	0.00153883	0.00876863	0.00490493	CDK1/MAPK14/CCNB1	3	2.81281	13.1389
GO:0098656	anion transmembrane transport	6/95	245/18723	0.00155509	0.0088325	0.00494066	GABRB3/GABRG2/GRM5/GABRA1/GABRA5/GABRA6	6	2.80824	4.82655
GO:0042113	B cell activation	7/95	334/18723	0.00155915	0.0088325	0.00494066	TLR4/PRKCD/BCL2/ADAM17/ABL1/CASP3/BAD	7	2.80711	4.13051
GO:0043502	regulation of muscle adaptation	4/95	98/18723	0.00156092	0.0088325	0.00494066	PPARA/PRKCA/TNFRSF1A/TRPC3	4	2.80662	8.04425
GO:0070301	cellular response to hydrogen peroxide	4/95	98/18723	0.00156092	0.0088325	0.00494066	SPHK1/PRKCD/CDK1/ABL1	4	2.80662	8.04425
GO:0031960	response to corticosteroid	5/95	167/18723	0.0016141	0.00906218	0.00506914	S100B/CCND1/BCL2/CASP3/BAD	5	2.79207	5.90072
GO:0055088	lipid homeostasis	5/95	167/18723	0.0016141	0.00906218	0.00506914	NPC1/PPARG/SOAT1/ADORA1/SCARB1	5	2.79207	5.90072
GO:0003300	cardiac muscle hypertrophy	4/95	99/18723	0.00162039	0.00906218	0.00506914	PPARA/PRKCA/TNFRSF1A/TRPC3	4	2.79038	7.963
GO:0021549	cerebellum development	4/95	99/18723	0.00162039	0.00906218	0.00506914	NCOA1/ABL1/CDK5R1/CDK5	4	2.79038	7.963
GO:0033209	tumor necrosis factor-mediated signaling pathway	4/95	99/18723	0.00162039	0.00906218	0.00506914	SPHK1/STAT1/TNFRSF1A/ADAM17	4	2.79038	7.963
GO:0002024	diet induced thermogenesis	2/95	12/18723	0.00162662	0.00906218	0.00506914	TRPV4/TRPV1	2	2.78871	32.8474
GO:0033004	negative regulation of mast cell activation	2/95	12/18723	0.00162662	0.00906218	0.00506914	CNR2/CNR1	2	2.78871	32.8474
GO:0051001	negative regulation of nitric-oxide synthase activity	2/95	12/18723	0.00162662	0.00906218	0.00506914	CNR2/CNR1	2	2.78871	32.8474
GO:2000303	regulation of ceramide biosynthetic process	2/95	12/18723	0.00162662	0.00906218	0.00506914	SPHK1/PRKCD	2	2.78871	32.8474
GO:0002683	negative regulation of immune system process	8/95	434/18723	0.00163607	0.00909094	0.00508522	CNR2/CNR1/PPARG/TLR4/MAPK14/ADORA1/ADORA2A/CASP3	8	2.7862	3.63289
GO:0071827	plasma lipoprotein particle organization	3/95	46/18723	0.00164018	0.00909094	0.00508522	SOAT1/AGTR1/SCARB1	3	2.78511	12.8533
GO:1900087	positive regulation of G1/S transition of mitotic cell cycle	3/95	46/18723	0.00164018	0.00909094	0.00508522	CCND1/ADAM17/TERT	3	2.78511	12.8533
GO:0001655	urogenital system development	7/95	338/18723	0.00166845	0.0092319	0.00516407	RARB/STAT1/AR/BCL2/ACE/MMP9/AGTR1	7	2.77769	4.08163
GO:0019218	regulation of steroid metabolic process	4/95	100/18723	0.00168142	0.00928606	0.00519437	ASAH1/NFKB1/TSPO/AGTR1	4	2.77432	7.88337
GO:0048732	gland development	8/95	436/18723	0.00168396	0.00928606	0.00519437	NCOA1/AR/CCND1/TSPO/BCL2/ABL1/CAPN1/PIK3CA	8	2.77367	3.61622
GO:0043122	regulation of I-kappaB kinase/NF-kappaB signaling	6/95	249/18723	0.00168802	0.0092927	0.00519808	STAT1/S100B/TLR4/FKBP1A/TNFRSF1A/ABL1	6	2.77262	4.74902
GO:0000075	cell cycle checkpoint signaling	5/95	169/18723	0.00170079	0.00933137	0.00521971	CCND1/CDK1/MAPK14/CCNB1/CDK2	5	2.76935	5.83089
GO:0006937	regulation of muscle contraction	5/95	169/18723	0.00170079	0.00933137	0.00521971	SPHK1/SCN10A/TRPV4/ADORA1/TACR3	5	2.76935	5.83089
GO:0014911	positive regulation of smooth muscle cell migration	3/95	47/18723	0.00174561	0.009545	0.00533921	TLR4/BCL2/TERT	3	2.75805	12.5798
GO:0048512	circadian behavior	3/95	47/18723	0.00174561	0.009545	0.00533921	HCRTR2/ADORA1/ADORA2A	3	2.75805	12.5798
GO:0003015	heart process	6/95	251/18723	0.00175764	0.00959467	0.005367	ACE/SCN10A/TRPV1/ADORA1/PIK3CA/TACR3	6	2.75507	4.71118
GO:0051090	regulation of DNA-binding transcription factor activity	8/95	440/18723	0.00178307	0.00970393	0.00542811	SPHK1/PPARG/TLR2/TLR4/AR/MEN1/MAPK8/APP	8	2.74883	3.58335
GO:0001933	negative regulation of protein phosphorylation	7/95	342/18723	0.00178363	0.00970393	0.00542811	PPARG/PRKCD/MEN1/ADORA2A/ABL1/CASP3/CCNB1	7	2.74869	4.03389
GO:0006672	ceramide metabolic process	4/95	102/18723	0.00180824	0.00978861	0.00547548	GBA2/SPHK1/ASAH1/PRKCD	4	2.74274	7.72879
GO:0014897	striated muscle hypertrophy	4/95	102/18723	0.00180824	0.00978861	0.00547548	PPARA/PRKCA/TNFRSF1A/TRPC3	4	2.74274	7.72879
GO:0045833	negative regulation of lipid metabolic process	4/95	102/18723	0.00180824	0.00978861	0.00547548	SPHK1/CNR1/NFKB1/ADORA1	4	2.74274	7.72879
GO:0042770	signal transduction in response to DNA damage	5/95	172/18723	0.00183719	0.00991227	0.00554465	CCND1/CDK1/MAPK14/ABL1/CDK2	5	2.73585	5.72919
GO:1901136	carbohydrate derivative catabolic process	5/95	172/18723	0.00183719	0.00991227	0.00554465	GBA2/PRKCD/CTSL/PDE5A/PDE4A	5	2.73585	5.72919
GO:0090199	regulation of release of cytochrome c from mitochondria	3/95	48/18723	0.00185518	0.00995719	0.00556978	MMP9/BAD/BCL2L1	3	2.73161	12.3178
GO:0009135	purine nucleoside diphosphate metabolic process	4/95	103/18723	0.00187407	0.00995719	0.00556978	PPARA/P2RX7/BAD/APP	4	2.72721	7.65376
GO:0009179	purine ribonucleoside diphosphate metabolic process	4/95	103/18723	0.00187407	0.00995719	0.00556978	PPARA/P2RX7/BAD/APP	4	2.72721	7.65376
GO:0030148	sphingolipid biosynthetic process	4/95	103/18723	0.00187407	0.00995719	0.00556978	SPHK1/ASAH1/PRKCD/ELOVL6	4	2.72721	7.65376
GO:0045639	positive regulation of myeloid cell differentiation	4/95	103/18723	0.00187407	0.00995719	0.00556978	STAT1/PRKCA/MAPK14/CCR1	4	2.72721	7.65376
GO:0016055	Wnt signaling pathway	8/95	444/18723	0.00188675	0.00995719	0.00556978	NFKB1/TLR2/CCND1/MAPK14/ABL1/TERT/VCP/APP	8	2.72428	3.55107
GO:0001973	G protein-coupled adenosine receptor signaling pathway	2/95	13/18723	0.00191602	0.00995719	0.00556978	ADORA1/ADORA2A	2	2.7176	30.3206
GO:0006586	indolalkylamine metabolic process	2/95	13/18723	0.00191602	0.00995719	0.00556978	TDO2/IDO1	2	2.7176	30.3206
GO:0010745	negative regulation of macrophage derived foam cell differentiation	2/95	13/18723	0.00191602	0.00995719	0.00556978	PPARG/PPARA	2	2.7176	30.3206
GO:0021819	layer formation in cerebral cortex	2/95	13/18723	0.00191602	0.00995719	0.00556978	CDK5R1/CDK5	2	2.7176	30.3206
GO:0035588	G protein-coupled purinergic receptor signaling pathway	2/95	13/18723	0.00191602	0.00995719	0.00556978	ADORA1/ADORA2A	2	2.7176	30.3206
GO:0036005	response to macrophage colony-stimulating factor	2/95	13/18723	0.00191602	0.00995719	0.00556978	TLR2/TLR4	2	2.7176	30.3206
GO:0036006	cellular response to macrophage colony-stimulating factor stimulus	2/95	13/18723	0.00191602	0.00995719	0.00556978	TLR2/TLR4	2	2.7176	30.3206
GO:0042538	hyperosmotic salinity response	2/95	13/18723	0.00191602	0.00995719	0.00556978	TRPV4/TACR3	2	2.7176	30.3206
GO:0045741	positive regulation of epidermal growth factor-activated receptor activity	2/95	13/18723	0.00191602	0.00995719	0.00556978	ADAM17/ADORA1	2	2.7176	30.3206
GO:0046512	sphingosine biosynthetic process	2/95	13/18723	0.00191602	0.00995719	0.00556978	SPHK1/ASAH1	2	2.7176	30.3206
GO:0046520	sphingoid biosynthetic process	2/95	13/18723	0.00191602	0.00995719	0.00556978	SPHK1/ASAH1	2	2.7176	30.3206
GO:0048266	behavioral response to pain	2/95	13/18723	0.00191602	0.00995719	0.00556978	TSPO/TRPV1	2	2.7176	30.3206
GO:0051709	regulation of killing of cells of other organism	2/95	13/18723	0.00191602	0.00995719	0.00556978	P2RX7/BCL2L1	2	2.7176	30.3206
GO:0051956	negative regulation of amino acid transport	2/95	13/18723	0.00191602	0.00995719	0.00556978	GRM7/ADORA1	2	2.7176	30.3206
GO:0090153	regulation of sphingolipid biosynthetic process	2/95	13/18723	0.00191602	0.00995719	0.00556978	SPHK1/PRKCD	2	2.7176	30.3206
GO:1905038	regulation of membrane lipid metabolic process	2/95	13/18723	0.00191602	0.00995719	0.00556978	SPHK1/PRKCD	2	2.7176	30.3206
GO:2001023	regulation of response to drug	2/95	13/18723	0.00191602	0.00995719	0.00556978	NCOA1/GRM2	2	2.7176	30.3206
GO:0006936	muscle contraction	7/95	347/18723	0.00193622	0.0100098	0.0055992	SPHK1/SCN10A/TRPV4/TRPV1/ADORA1/PIK3CA/TACR3	7	2.71305	3.97576
GO:0198738	cell-cell signaling by wnt	8/95	446/18723	0.00194036	0.0100098	0.0055992	NFKB1/TLR2/CCND1/MAPK14/ABL1/TERT/VCP/APP	8	2.71212	3.53514
GO:0090092	regulation of transmembrane receptor protein serine/threonine kinase signaling pathway	6/95	256/18723	0.00194126	0.0100098	0.0055992	PPARG/PPARA/FKBP1A/MEN1/ADAM17/ABL1	6	2.71192	4.61916
GO:0014896	muscle hypertrophy	4/95	104/18723	0.00194155	0.0100098	0.0055992	PPARA/PRKCA/TNFRSF1A/TRPC3	4	2.71185	7.58016
GO:0022600	digestive system process	4/95	104/18723	0.00194155	0.0100098	0.0055992	HRH2/TLR4/TRPV1/SCARB1	4	2.71185	7.58016
GO:0007622	rhythmic behavior	3/95	49/18723	0.00196895	0.0100395	0.00561582	HCRTR2/ADORA1/ADORA2A	3	2.70576	12.0664
GO:0010823	negative regulation of mitochondrion organization	3/95	49/18723	0.00196895	0.0100395	0.00561582	PPARG/TSPO/BCL2L1	3	2.70576	12.0664
GO:0014075	response to amine	3/95	49/18723	0.00196895	0.0100395	0.00561582	CNR2/CDK1/ADORA2A	3	2.70576	12.0664
GO:0030857	negative regulation of epithelial cell differentiation	3/95	49/18723	0.00196895	0.0100395	0.00561582	STAT1/CCND1/MMP9	3	2.70576	12.0664
GO:0043457	regulation of cellular respiration	3/95	49/18723	0.00196895	0.0100395	0.00561582	TRPV4/VCP/PIK3CA	3	2.70576	12.0664
GO:0048168	regulation of neuronal synaptic plasticity	3/95	49/18723	0.00196895	0.0100395	0.00561582	S100B/GRM5/APP	3	2.70576	12.0664
GO:1904707	positive regulation of vascular associated smooth muscle cell proliferation	3/95	49/18723	0.00196895	0.0100395	0.00561582	MMP9/MMP2/TERT	3	2.70576	12.0664
GO:0005996	monosaccharide metabolic process	6/95	257/18723	0.00197966	0.0100558	0.00562495	PPARA/MAPK14/SLC2A1/SLC2A3/BAD/PIK3CA	6	2.70341	4.60119
GO:0050954	sensory perception of mechanical stimulus	5/95	175/18723	0.00198144	0.0100558	0.00562495	GRM7/TRPV1/TRPA1/CASP3/GABRA5	5	2.70302	5.63098
GO:1905475	regulation of protein localization to membrane	5/95	175/18723	0.00198144	0.0100558	0.00562495	AR/BCL2L1/CDK5R1/MAPK8/CDK5	5	2.70302	5.63098
GO:0042593	glucose homeostasis	6/95	258/18723	0.00201864	0.0102286	0.0057216	CNR1/PPARG/MEN1/TRPV4/BAD/PIK3CA	6	2.69494	4.58335
GO:0010634	positive regulation of epithelial cell migration	5/95	176/18723	0.00203132	0.010251	0.00573412	PRKCA/ADAM17/MMP9/ABL1/SCARB1	5	2.69222	5.59898
GO:0043534	blood vessel endothelial cell migration	5/95	176/18723	0.00203132	0.010251	0.00573412	PPARG/PRKCA/ADAM17/ABL1/SCARB1	5	2.69222	5.59898
GO:0042742	defense response to bacterium	7/95	350/18723	0.00203252	0.010251	0.00573412	NLRP1/TLR2/TLR4/PRKCD/TNFRSF1A/ELANE/ADAM17	7	2.69196	3.94168
GO:0033500	carbohydrate homeostasis	6/95	259/18723	0.00205819	0.0103483	0.00578856	CNR1/PPARG/MEN1/TRPV4/BAD/PIK3CA	6	2.68651	4.56566
GO:0045927	positive regulation of growth	6/95	259/18723	0.00205819	0.0103483	0.00578856	SPHK1/CDK1/MAPK14/BCL2/ADAM17/CCNB1	6	2.68651	4.56566
GO:0009185	ribonucleoside diphosphate metabolic process	4/95	106/18723	0.00208152	0.0103965	0.00581553	PPARA/P2RX7/BAD/APP	4	2.68162	7.43714
GO:0046822	regulation of nucleocytoplasmic transport	4/95	106/18723	0.00208152	0.0103965	0.00581553	PRKCD/CDK1/MAPK14/CDK5	4	2.68162	7.43714
GO:0071887	leukocyte apoptotic process	4/95	106/18723	0.00208152	0.0103965	0.00581553	CTSL/ADAM17/CASP3/IDO1	4	2.68162	7.43714
GO:0038093	Fc receptor signaling pathway	3/95	50/18723	0.00208699	0.0103965	0.00581553	PRKCD/ABL1/MAPK8	3	2.68048	11.8251
GO:0071825	protein-lipid complex subunit organization	3/95	50/18723	0.00208699	0.0103965	0.00581553	SOAT1/AGTR1/SCARB1	3	2.68048	11.8251
GO:1904036	negative regulation of epithelial cell apoptotic process	3/95	50/18723	0.00208699	0.0103965	0.00581553	PPARA/ABL1/TERT	3	2.68048	11.8251
GO:0051091	positive regulation of DNA-binding transcription factor activity	6/95	260/18723	0.00209833	0.010437	0.00583819	SPHK1/PPARG/TLR2/TLR4/AR/APP	6	2.67813	4.5481
GO:0006109	regulation of carbohydrate metabolic process	5/95	178/18723	0.00213382	0.0105811	0.00591879	NFKB1/PPARA/P2RX7/BAD/APP	5	2.67084	5.53607
GO:0009266	response to temperature stimulus	5/95	178/18723	0.00213382	0.0105811	0.00591879	TRPV4/TRPV1/TRPA1/ADORA1/VCP	5	2.67084	5.53607
GO:0021761	limbic system development	4/95	107/18723	0.00215406	0.0106652	0.00596583	NCOA1/CASP3/CDK5R1/CDK5	4	2.66674	7.36763
GO:0001936	regulation of endothelial cell proliferation	5/95	179/18723	0.00218646	0.0107927	0.00603716	PPARG/STAT1/PRKCA/ADAM17/AGTR1	5	2.66026	5.50515
GO:1901991	negative regulation of mitotic cell cycle phase transition	5/95	179/18723	0.00218646	0.0107927	0.00603716	CCND1/CDK1/BCL2/CCNB1/CDK2	5	2.66026	5.50515
GO:0007178	transmembrane receptor protein serine/threonine kinase signaling pathway	7/95	355/18723	0.00220124	0.0108492	0.00606876	PPARG/PPARA/FKBP1A/MAPK14/MEN1/ADAM17/ABL1	7	2.65733	3.88617
GO:0048013	ephrin receptor signaling pathway	3/95	51/18723	0.00220933	0.0108726	0.00608182	MMP9/MMP2/CDK5R1	3	2.65574	11.5932
GO:0009214	cyclic nucleotide catabolic process	2/95	14/18723	0.00222799	0.0108984	0.00609624	PDE5A/PDE4A	2	2.65209	28.1549
GO:0046479	glycosphingolipid catabolic process	2/95	14/18723	0.00222799	0.0108984	0.00609624	GBA2/PRKCD	2	2.65209	28.1549
GO:0047484	regulation of response to osmotic stress	2/95	14/18723	0.00222799	0.0108984	0.00609624	TRPV4/BAD	2	2.65209	28.1549
GO:2001171	positive regulation of ATP biosynthetic process	2/95	14/18723	0.00222799	0.0108984	0.00609624	PPARA/VCP	2	2.65209	28.1549
GO:0015833	peptide transport	6/95	264/18723	0.00226484	0.011062	0.00618777	CNR1/TRPV4/TRPV1/ADORA1/BAD/CRHR1	6	2.64496	4.47919
GO:0010631	epithelial cell migration	7/95	357/18723	0.00227169	0.0110788	0.00619715	PPARG/PRKCA/ADAM17/MMP9/ABL1/PIK3CA/SCARB1	7	2.64365	3.8644
GO:0008361	regulation of cell size	5/95	181/18723	0.00229458	0.0111569	0.00624085	P2RX7/TRPV4/ABL1/CDK5R1/CDK5	5	2.6393	5.44432
GO:0097696	receptor signaling pathway via STAT	5/95	181/18723	0.00229458	0.0111569	0.00624085	PPARG/STAT1/TNFRSF1A/CDK5R1/CDK5	5	2.6393	5.44432
GO:0030522	intracellular receptor signaling pathway	6/95	265/18723	0.00230799	0.0112053	0.00626794	RARB/PPARG/PPARA/TLR4/NCOA1/AR	6	2.63677	4.46228
GO:2000378	negative regulation of reactive oxygen species metabolic process	3/95	52/18723	0.00233604	0.0113246	0.00633465	PPARA/MMP3/BCL2	3	2.63152	11.3702
GO:0090132	epithelium migration	7/95	360/18723	0.00238062	0.0114454	0.00640225	PPARG/PRKCA/ADAM17/MMP9/ABL1/PIK3CA/SCARB1	7	2.62331	3.83219
GO:0006939	smooth muscle contraction	4/95	110/18723	0.00238211	0.0114454	0.00640225	SPHK1/TRPV1/ADORA1/TACR3	4	2.62304	7.1667
GO:0014812	muscle cell migration	4/95	110/18723	0.00238211	0.0114454	0.00640225	TLR4/BCL2/ACE/TERT	4	2.62304	7.1667
GO:0018958	phenol-containing compound metabolic process	4/95	110/18723	0.00238211	0.0114454	0.00640225	CTSK/CTSB/BCL2/TACR3	4	2.62304	7.1667
GO:1904659	glucose transmembrane transport	4/95	110/18723	0.00238211	0.0114454	0.00640225	MAPK14/SLC2A1/SLC2A3/TERT	4	2.62304	7.1667
GO:1905954	positive regulation of lipid localization	4/95	110/18723	0.00238211	0.0114454	0.00640225	PPARG/NFKB1/PRKCD/SCARB1	4	2.62304	7.1667
GO:0001894	tissue homeostasis	6/95	268/18723	0.00244115	0.0116945	0.00654157	TLR4/PRKCA/CTSK/BCL2/P2RX7/SLC2A1	6	2.61241	4.41233
GO:0051348	negative regulation of transferase activity	6/95	268/18723	0.00244115	0.0116945	0.00654157	PPARG/PRKCD/MEN1/ADORA2A/ABL1/CASP3	6	2.61241	4.41233
GO:0008347	glial cell migration	3/95	53/18723	0.00246717	0.0118017	0.00660156	TSPO/CDK5R1/CDK5	3	2.6078	11.1557
GO:0002526	acute inflammatory response	4/95	112/18723	0.00254306	0.0121112	0.0067747	CNR1/ELANE/TRPV1/ADORA1	4	2.59464	7.03872
GO:0048640	negative regulation of developmental growth	4/95	112/18723	0.00254306	0.0121112	0.0067747	PPARA/MAPK11/CDK5R1/CDK5	4	2.59464	7.03872
GO:1901222	regulation of NIK/NF-kappaB signaling	4/95	112/18723	0.00254306	0.0121112	0.0067747	SPHK1/TLR2/TLR4/APP	4	2.59464	7.03872
GO:0010889	regulation of sequestering of triglyceride	2/95	15/18723	0.00256228	0.0121849	0.0068159	PPARG/PPARA	2	2.59137	26.2779
GO:0090130	tissue migration	7/95	365/18723	0.00257108	0.0122089	0.00682931	PPARG/PRKCA/ADAM17/MMP9/ABL1/PIK3CA/SCARB1	7	2.58988	3.7797
GO:0043123	positive regulation of I-kappaB kinase/NF-kappaB signaling	5/95	186/18723	0.00258188	0.0122423	0.00684799	S100B/TLR4/FKBP1A/TNFRSF1A/ABL1	5	2.58806	5.29796
GO:0010524	positive regulation of calcium ion transport into cytosol	3/95	54/18723	0.00260277	0.0122875	0.00687329	P2RX7/TRPC3/ABL1	3	2.58456	10.9491
GO:1902893	regulation of pri-miRNA transcription by RNA polymerase II	3/95	54/18723	0.00260277	0.0122875	0.00687329	PPARG/PPARA/TERT	3	2.58456	10.9491
GO:2000300	regulation of synaptic vesicle exocytosis	3/95	54/18723	0.00260277	0.0122875	0.00687329	CNR1/ADORA2A/CDK5	3	2.58456	10.9491
GO:0002764	immune response-regulating signaling pathway	8/95	468/18723	0.00261319	0.0123188	0.00689079	TLR2/TLR4/PRKCD/CTSS/BCL2/ABL1/PIK3CA/MAPK8	8	2.58283	3.36896
GO:0048872	homeostasis of number of cells	6/95	272/18723	0.00262761	0.0123688	0.00691877	STAT1/MAPK14/BCL2/ADAM17/ABL1/CASP3	6	2.58044	4.34745
GO:1903706	regulation of hemopoiesis	7/95	367/18723	0.00265048	0.0124584	0.00696888	STAT1/TLR4/PRKCA/MAPK14/ABL1/BAD/CCR1	7	2.57668	3.7591
GO:0046942	carboxylic acid transport	6/95	273/18723	0.00267585	0.0125595	0.00702544	GRM7/GRM2/ACE/TRPV1/ADORA1/ADORA2A	6	2.57254	4.33152
GO:0008645	hexose transmembrane transport	4/95	114/18723	0.00271134	0.0126894	0.00709809	MAPK14/SLC2A1/SLC2A3/TERT	4	2.56682	6.91524
GO:1903008	organelle disassembly	4/95	114/18723	0.00271134	0.0126894	0.00709809	CTSK/CDK1/TSPO/VCP	4	2.56682	6.91524
GO:0002067	glandular epithelial cell differentiation	3/95	55/18723	0.00274289	0.0127818	0.00714979	RARB/MEN1/BAD	3	2.56179	10.75
GO:0031113	regulation of microtubule polymerization	3/95	55/18723	0.00274289	0.0127818	0.00714979	GBA2/ABL1/CDK5R1	3	2.56179	10.75
GO:0061614	pri-miRNA transcription by RNA polymerase II	3/95	55/18723	0.00274289	0.0127818	0.00714979	PPARG/PPARA/TERT	3	2.56179	10.75
GO:0000077	DNA damage checkpoint signaling	4/95	115/18723	0.00279827	0.0129655	0.00725253	CCND1/CDK1/MAPK14/CDK2	4	2.55311	6.8551
GO:0030278	regulation of ossification	4/95	115/18723	0.00279827	0.0129655	0.00725253	MAPK14/BCL2/P2RX7/CCR1	4	2.55311	6.8551
GO:0051209	release of sequestered calcium ion into cytosol	4/95	115/18723	0.00279827	0.0129655	0.00725253	FKBP1A/TRPV1/TRPA1/ABL1	4	2.55311	6.8551
GO:0071675	regulation of mononuclear cell migration	4/95	115/18723	0.00279827	0.0129655	0.00725253	TRPV4/ADAM17/CCR1/APP	4	2.55311	6.8551
GO:0007548	sex differentiation	6/95	276/18723	0.00282459	0.0130687	0.0073103	NCOA1/AR/CCND1/BCL2/CASP3/BCL2L1	6	2.54905	4.28444
GO:0007006	mitochondrial membrane organization	4/95	116/18723	0.0028871	0.0131664	0.00736495	BCL2/BAD/BCL2L1/MAPK8	4	2.53954	6.79601
GO:0015749	monosaccharide transmembrane transport	4/95	116/18723	0.0028871	0.0131664	0.00736495	MAPK14/SLC2A1/SLC2A3/TERT	4	2.53954	6.79601
GO:0043200	response to amino acid	4/95	116/18723	0.0028871	0.0131664	0.00736495	MMP2/CASP3/BAD/BCL2L1	4	2.53954	6.79601
GO:0051283	negative regulation of sequestering of calcium ion	4/95	116/18723	0.0028871	0.0131664	0.00736495	FKBP1A/TRPV1/TRPA1/ABL1	4	2.53954	6.79601
GO:0010332	response to gamma radiation	3/95	56/18723	0.00288758	0.0131664	0.00736495	BCL2/MEN1/BCL2L1	3	2.53947	10.5581
GO:0043470	regulation of carbohydrate catabolic process	3/95	56/18723	0.00288758	0.0131664	0.00736495	PPARA/P2RX7/APP	3	2.53947	10.5581
GO:0046622	positive regulation of organ growth	3/95	56/18723	0.00288758	0.0131664	0.00736495	CDK1/MAPK14/CCNB1	3	2.53947	10.5581
GO:0050433	regulation of catecholamine secretion	3/95	56/18723	0.00288758	0.0131664	0.00736495	CNR1/GRM2/ADORA2A	3	2.53947	10.5581
GO:0055078	sodium ion homeostasis	3/95	56/18723	0.00288758	0.0131664	0.00736495	ADORA1/ADORA2A/AGTR1	3	2.53947	10.5581
GO:0003084	positive regulation of systemic arterial blood pressure	2/95	16/18723	0.00291867	0.0131664	0.00736495	ACE/ADORA1	2	2.53481	24.6355
GO:0009074	aromatic amino acid family catabolic process	2/95	16/18723	0.00291867	0.0131664	0.00736495	TDO2/IDO1	2	2.53481	24.6355
GO:0019377	glycolipid catabolic process	2/95	16/18723	0.00291867	0.0131664	0.00736495	GBA2/PRKCD	2	2.53481	24.6355
GO:0044849	estrous cycle	2/95	16/18723	0.00291867	0.0131664	0.00736495	NCOA1/MMP7	2	2.53481	24.6355
GO:0045838	positive regulation of membrane potential	2/95	16/18723	0.00291867	0.0131664	0.00736495	VCP/BAD	2	2.53481	24.6355
GO:0050965	detection of temperature stimulus involved in sensory perception of pain	2/95	16/18723	0.00291867	0.0131664	0.00736495	TRPV1/ADORA1	2	2.53481	24.6355
GO:0071732	cellular response to nitric oxide	2/95	16/18723	0.00291867	0.0131664	0.00736495	MMP3/CDK2	2	2.53481	24.6355
GO:0097284	hepatocyte apoptotic process	2/95	16/18723	0.00291867	0.0131664	0.00736495	PPARA/BCL2L1	2	2.53481	24.6355
GO:2000846	regulation of corticosteroid hormone secretion	2/95	16/18723	0.00291867	0.0131664	0.00736495	AGTR1/CRHR1	2	2.53481	24.6355
GO:0032872	regulation of stress-activated MAPK cascade	5/95	192/18723	0.00296014	0.013335	0.00745923	SPHK1/TLR4/MEN1/TRPV4/APP	5	2.52869	5.1324
GO:0043542	endothelial cell migration	6/95	279/18723	0.00297944	0.0134034	0.00749747	PPARG/PRKCA/ADAM17/ABL1/PIK3CA/SCARB1	6	2.52587	4.23837
GO:0021700	developmental maturation	6/95	280/18723	0.00303245	0.0136053	0.00761043	PPARG/BCL2/MMP2/CDK5R1/APP/CCNB1	6	2.51821	4.22323
GO:0051289	protein homotetramerization	3/95	57/18723	0.0030369	0.0136053	0.00761043	TRPV1/TRPA1/TDO2	3	2.51757	10.3729
GO:0060760	positive regulation of response to cytokine stimulus	3/95	57/18723	0.0030369	0.0136053	0.00761043	TLR2/TLR4/ADAM17	3	2.51757	10.3729
GO:0034219	carbohydrate transmembrane transport	4/95	118/18723	0.00307051	0.0136992	0.00766296	MAPK14/SLC2A1/SLC2A3/TERT	4	2.51279	6.68082
GO:0051282	regulation of sequestering of calcium ion	4/95	118/18723	0.00307051	0.0136992	0.00766296	FKBP1A/TRPV1/TRPA1/ABL1	4	2.51279	6.68082
GO:0071346	cellular response to interferon-gamma	4/95	118/18723	0.00307051	0.0136992	0.00766296	PPARG/STAT1/TLR2/TLR4	4	2.51279	6.68082
GO:1903532	positive regulation of secretion by cell	6/95	282/18723	0.00314057	0.0139926	0.00782706	CNR1/TLR2/TLR4/ADORA2A/BAD/CDK5	6	2.50299	4.19328
GO:0070302	regulation of stress-activated protein kinase signaling cascade	5/95	195/18723	0.0031636	0.0140758	0.00787364	SPHK1/TLR4/MEN1/TRPV4/APP	5	2.49982	5.05344
GO:0032481	positive regulation of type I interferon production	3/95	58/18723	0.00319088	0.0141006	0.00788751	STAT1/TLR2/TLR4	3	2.49609	10.194
GO:0043525	positive regulation of neuron apoptotic process	3/95	58/18723	0.00319088	0.0141006	0.00788751	CASP3/CDK5R1/CDK5	3	2.49609	10.194
GO:0050432	catecholamine secretion	3/95	58/18723	0.00319088	0.0141006	0.00788751	CNR1/GRM2/ADORA2A	3	2.49609	10.194
GO:0097035	regulation of membrane lipid distribution	3/95	58/18723	0.00319088	0.0141006	0.00788751	GBA2/PRKCD/P2RX7	3	2.49609	10.194
GO:1902808	positive regulation of cell cycle G1/S phase transition	3/95	58/18723	0.00319088	0.0141006	0.00788751	CCND1/ADAM17/TERT	3	2.49609	10.194
GO:0006677	glycosylceramide metabolic process	2/95	17/18723	0.00329693	0.0144855	0.00810278	GBA2/PRKCD	2	2.48189	23.1864
GO:1902894	negative regulation of pri-miRNA transcription by RNA polymerase II	2/95	17/18723	0.00329693	0.0144855	0.00810278	PPARG/PPARA	2	2.48189	23.1864
GO:2000696	regulation of epithelial cell differentiation involved in kidney development	2/95	17/18723	0.00329693	0.0144855	0.00810278	STAT1/MMP9	2	2.48189	23.1864
GO:2000811	negative regulation of anoikis	2/95	17/18723	0.00329693	0.0144855	0.00810278	BCL2/PIK3CA	2	2.48189	23.1864
GO:0010952	positive regulation of peptidase activity	5/95	197/18723	0.00330472	0.0144855	0.00810278	NLRP1/PPARG/VCP/BAD/APP	5	2.48086	5.00214
GO:0071248	cellular response to metal ion	5/95	197/18723	0.00330472	0.0144855	0.00810278	TSPO/MMP9/MAPK8/APP/CCNB1	5	2.48086	5.00214
GO:1902903	regulation of supramolecular fiber organization	7/95	383/18723	0.00335564	0.0146889	0.00821654	GBA2/PRKCD/TRPV4/ABL1/PIK3CA/CDK5R1/APP	7	2.47422	3.60206
GO:0043500	muscle adaptation	4/95	121/18723	0.00336032	0.0146895	0.00821692	PPARA/PRKCA/TNFRSF1A/TRPC3	4	2.47362	6.51518
GO:0007179	transforming growth factor beta receptor signaling pathway	5/95	198/18723	0.00337697	0.0147227	0.00823545	PPARG/PPARA/FKBP1A/MEN1/ADAM17	5	2.47147	4.97687
GO:0031099	regeneration	5/95	198/18723	0.00337697	0.0147227	0.00823545	CCND1/CDK1/TSPO/BCL2/CCNB1	5	2.47147	4.97687
GO:0031109	microtubule polymerization or depolymerization	4/95	122/18723	0.00346092	0.0150483	0.00841759	GBA2/TRPV4/ABL1/CDK5R1	4	2.46081	6.46178
GO:0051208	sequestering of calcium ion	4/95	122/18723	0.00346092	0.0150483	0.00841759	FKBP1A/TRPV1/TRPA1/ABL1	4	2.46081	6.46178
GO:0042306	regulation of protein import into nucleus	3/95	60/18723	0.00351302	0.0152544	0.00853289	PRKCD/CDK1/MAPK14	3	2.45432	9.85421
GO:0009896	positive regulation of catabolic process	8/95	492/18723	0.00354298	0.015364	0.00859418	PPARA/PRKCD/P2RX7/ADORA1/PABPC1/VCP/BAD/APP	8	2.45063	3.20462
GO:0031570	DNA integrity checkpoint signaling	4/95	123/18723	0.00356355	0.0154326	0.00863255	CCND1/CDK1/MAPK14/CDK2	4	2.44812	6.40924
GO:0034504	protein localization to nucleus	6/95	290/18723	0.00360214	0.0155789	0.00871441	XPA/PRKCD/CDK1/MAPK14/TERT/CDK5	6	2.44344	4.0776
GO:0032943	mononuclear cell proliferation	6/95	291/18723	0.0036632	0.0156549	0.00875692	TLR4/PRKCD/BCL2/ACE/ABL1/CASP3	6	2.43614	4.06359
GO:0009132	nucleoside diphosphate metabolic process	4/95	124/18723	0.00366823	0.0156549	0.00875692	PPARA/P2RX7/BAD/APP	4	2.43554	6.35756
GO:0019722	calcium-mediated signaling	5/95	202/18723	0.00367734	0.0156549	0.00875692	SPHK1/P2RX7/GRM5/AGTR1/CCR1	5	2.43447	4.87832
GO:0040014	regulation of multicellular organism growth	3/95	61/18723	0.00368127	0.0156549	0.00875692	BCL2/PIK3CA/APP	3	2.434	9.69267
GO:0030730	sequestering of triglyceride	2/95	18/18723	0.00369683	0.0156549	0.00875692	PPARG/PPARA	2	2.43217	21.8982
GO:0031649	heat generation	2/95	18/18723	0.00369683	0.0156549	0.00875692	CNR1/TRPV1	2	2.43217	21.8982
GO:0034433	steroid esterification	2/95	18/18723	0.00369683	0.0156549	0.00875692	SOAT1/AGTR1	2	2.43217	21.8982
GO:0034434	sterol esterification	2/95	18/18723	0.00369683	0.0156549	0.00875692	SOAT1/AGTR1	2	2.43217	21.8982
GO:0034435	cholesterol esterification	2/95	18/18723	0.00369683	0.0156549	0.00875692	SOAT1/AGTR1	2	2.43217	21.8982
GO:0035930	corticosteroid hormone secretion	2/95	18/18723	0.00369683	0.0156549	0.00875692	AGTR1/CRHR1	2	2.43217	21.8982
GO:0045187	regulation of circadian sleep/wake cycle, sleep	2/95	18/18723	0.00369683	0.0156549	0.00875692	ADORA1/ADORA2A	2	2.43217	21.8982
GO:0060749	mammary gland alveolus development	2/95	18/18723	0.00369683	0.0156549	0.00875692	AR/CCND1	2	2.43217	21.8982
GO:0061377	mammary gland lobule development	2/95	18/18723	0.00369683	0.0156549	0.00875692	AR/CCND1	2	2.43217	21.8982
GO:0071318	cellular response to ATP	2/95	18/18723	0.00369683	0.0156549	0.00875692	P2RX7/TRPV1	2	2.43217	21.8982
GO:1902170	cellular response to reactive nitrogen species	2/95	18/18723	0.00369683	0.0156549	0.00875692	MMP3/CDK2	2	2.43217	21.8982
GO:1903209	positive regulation of oxidative stress-induced cell death	2/95	18/18723	0.00369683	0.0156549	0.00875692	TLR4/MMP3	2	2.43217	21.8982
GO:0010632	regulation of epithelial cell migration	6/95	292/18723	0.00372503	0.0157538	0.00881223	PPARG/PRKCA/ADAM17/MMP9/ABL1/SCARB1	6	2.42887	4.04968
GO:0006643	membrane lipid metabolic process	5/95	203/18723	0.00375534	0.0158613	0.00887238	GBA2/SPHK1/ASAH1/PRKCD/ELOVL6	5	2.42535	4.85429
GO:0055007	cardiac muscle cell differentiation	4/95	125/18723	0.00377499	0.0159236	0.00890722	RARB/PPARA/CDK1/CCNB1	4	2.42308	6.30669
GO:0001822	kidney development	6/95	293/18723	0.00378764	0.0159562	0.00892547	RARB/STAT1/BCL2/ACE/MMP9/AGTR1	6	2.42163	4.03585
GO:0002260	lymphocyte homeostasis	3/95	62/18723	0.00385437	0.016112	0.00901259	BCL2/ABL1/CASP3	3	2.41405	9.53633
GO:0031124	mRNA 3'-end processing	3/95	62/18723	0.00385437	0.016112	0.00901259	PABPC1/APP/CCNB1	3	2.41405	9.53633
GO:0032757	positive regulation of interleukin-8 production	3/95	62/18723	0.00385437	0.016112	0.00901259	TLR2/TLR4/ELANE	3	2.41405	9.53633
GO:0045428	regulation of nitric oxide biosynthetic process	3/95	62/18723	0.00385437	0.016112	0.00901259	TLR4/TSPO/TRPV1	3	2.41405	9.53633
GO:0046824	positive regulation of nucleocytoplasmic transport	3/95	62/18723	0.00385437	0.016112	0.00901259	PRKCD/CDK1/MAPK14	3	2.41405	9.53633
GO:0048002	antigen processing and presentation of peptide antigen	3/95	62/18723	0.00385437	0.016112	0.00901259	CTSS/CTSL/ACE	3	2.41405	9.53633
GO:0032874	positive regulation of stress-activated MAPK cascade	4/95	126/18723	0.00388383	0.0162142	0.0090698	SPHK1/TLR4/TRPV4/APP	4	2.41074	6.25664
GO:0046879	hormone secretion	6/95	295/18723	0.00391519	0.0163242	0.00913129	CNR1/TRPV4/ADORA1/AGTR1/BAD/CRHR1	6	2.40725	4.00849
GO:1904589	regulation of protein import	3/95	63/18723	0.00403236	0.0167912	0.00939251	PRKCD/CDK1/MAPK14	3	2.39444	9.38496
GO:0032970	regulation of actin filament-based process	7/95	397/18723	0.00408317	0.0169313	0.00947093	GBA2/PRKCD/ADORA1/ABL1/PIK3CA/CDK5R1/CDK5	7	2.389	3.47504
GO:0070304	positive regulation of stress-activated protein kinase signaling cascade	4/95	128/18723	0.00410786	0.0169313	0.00947093	SPHK1/TLR4/TRPV4/APP	4	2.38638	6.15888
GO:0001696	gastric acid secretion	2/95	19/18723	0.00411815	0.0169313	0.00947093	HRH2/TRPV1	2	2.3853	20.7457
GO:0003085	negative regulation of systemic arterial blood pressure	2/95	19/18723	0.00411815	0.0169313	0.00947093	TRPV1/ADORA1	2	2.3853	20.7457
GO:0006670	sphingosine metabolic process	2/95	19/18723	0.00411815	0.0169313	0.00947093	SPHK1/ASAH1	2	2.3853	20.7457
GO:0010744	positive regulation of macrophage derived foam cell differentiation	2/95	19/18723	0.00411815	0.0169313	0.00947093	NFKB1/AGTR1	2	2.3853	20.7457
GO:0045821	positive regulation of glycolytic process	2/95	19/18723	0.00411815	0.0169313	0.00947093	P2RX7/APP	2	2.3853	20.7457
GO:0050961	detection of temperature stimulus involved in sensory perception	2/95	19/18723	0.00411815	0.0169313	0.00947093	TRPV1/ADORA1	2	2.3853	20.7457
GO:2000251	positive regulation of actin cytoskeleton reorganization	2/95	19/18723	0.00411815	0.0169313	0.00947093	ABL1/CDK5	2	2.3853	20.7457
GO:2000831	regulation of steroid hormone secretion	2/95	19/18723	0.00411815	0.0169313	0.00947093	AGTR1/CRHR1	2	2.3853	20.7457
GO:0006940	regulation of smooth muscle contraction	3/95	64/18723	0.00421527	0.0172319	0.00963906	SPHK1/ADORA1/TACR3	3	2.37517	9.23832
GO:0030888	regulation of B cell proliferation	3/95	64/18723	0.00421527	0.0172319	0.00963906	TLR4/BCL2/CASP3	3	2.37517	9.23832
GO:0070542	response to fatty acid	3/95	64/18723	0.00421527	0.0172319	0.00963906	TLR2/BAD/CCNB1	3	2.37517	9.23832
GO:0080164	regulation of nitric oxide metabolic process	3/95	64/18723	0.00421527	0.0172319	0.00963906	TLR4/TSPO/TRPV1	3	2.37517	9.23832
GO:0007093	mitotic cell cycle checkpoint signaling	4/95	129/18723	0.00422309	0.0172319	0.00963906	CCND1/CDK1/CCNB1/CDK2	4	2.37437	6.11114
GO:0043280	positive regulation of cysteine-type endopeptidase activity involved in apoptotic process	4/95	129/18723	0.00422309	0.0172319	0.00963906	NLRP1/PPARG/VCP/BAD	4	2.37437	6.11114
GO:0042886	amide transport	6/95	301/18723	0.00431701	0.017593	0.00984106	CNR1/TRPV4/TRPV1/ADORA1/BAD/CRHR1	6	2.36482	3.92859
GO:0031396	regulation of protein ubiquitination	5/95	210/18723	0.00433495	0.0175999	0.0098449	SPHK1/FKBP1A/TSPO/ABL1/CDK5	5	2.36302	4.69248
GO:0045637	regulation of myeloid cell differentiation	5/95	210/18723	0.00433495	0.0175999	0.0098449	STAT1/TLR4/PRKCA/MAPK14/CCR1	5	2.36302	4.69248
GO:0050866	negative regulation of cell activation	5/95	210/18723	0.00433495	0.0175999	0.0098449	CNR2/CNR1/PRKCD/ADORA2A/CASP3	5	2.36302	4.69248
GO:0072001	renal system development	6/95	302/18723	0.00438684	0.0177658	0.0099377	RARB/STAT1/BCL2/ACE/MMP9/AGTR1	6	2.35785	3.91558
GO:0015909	long-chain fatty acid transport	3/95	65/18723	0.00440316	0.0177658	0.0099377	PPARG/ACE/SLC2A1	3	2.35624	9.09619
GO:0045453	bone resorption	3/95	65/18723	0.00440316	0.0177658	0.0099377	PRKCA/CTSK/P2RX7	3	2.35624	9.09619
GO:0046513	ceramide biosynthetic process	3/95	65/18723	0.00440316	0.0177658	0.0099377	SPHK1/ASAH1/PRKCD	3	2.35624	9.09619
GO:0071677	positive regulation of mononuclear cell migration	3/95	65/18723	0.00440316	0.0177658	0.0099377	ADAM17/CCR1/APP	3	2.35624	9.09619
GO:0042180	cellular ketone metabolic process	5/95	211/18723	0.00442267	0.0178224	0.00996935	CNR1/PPARG/PPARA/TDO2/IDO1	5	2.35432	4.67024
GO:0019079	viral genome replication	4/95	131/18723	0.00446007	0.0179508	0.0100412	PPARA/BCL2/PABPC1/VCP	4	2.35066	6.01784
GO:0090287	regulation of cellular response to growth factor stimulus	6/95	304/18723	0.004529	0.0181532	0.0101544	PPARG/PPARA/FKBP1A/MEN1/ADAM17/ABL1	6	2.344	3.88982
GO:0006590	thyroid hormone generation	2/95	20/18723	0.00456067	0.0181532	0.0101544	CTSK/CTSB	2	2.34097	19.7084
GO:0010042	response to manganese ion	2/95	20/18723	0.00456067	0.0181532	0.0101544	TSPO/APP	2	2.34097	19.7084
GO:0032495	response to muramyl dipeptide	2/95	20/18723	0.00456067	0.0181532	0.0101544	NLRP1/MAPK14	2	2.34097	19.7084
GO:0046931	pore complex assembly	2/95	20/18723	0.00456067	0.0181532	0.0101544	P2RX7/BAD	2	2.34097	19.7084
GO:0051900	regulation of mitochondrial depolarization	2/95	20/18723	0.00456067	0.0181532	0.0101544	TSPO/BCL2	2	2.34097	19.7084
GO:0071731	response to nitric oxide	2/95	20/18723	0.00456067	0.0181532	0.0101544	MMP3/CDK2	2	2.34097	19.7084
GO:0098543	detection of other organism	2/95	20/18723	0.00456067	0.0181532	0.0101544	TLR2/TLR4	2	2.34097	19.7084
GO:0140632	inflammasome complex assembly	2/95	20/18723	0.00456067	0.0181532	0.0101544	NLRP1/TLR4	2	2.34097	19.7084
GO:0019229	regulation of vasoconstriction	3/95	66/18723	0.00459606	0.0182271	0.0101957	HRH2/ACE/AGTR1	3	2.33761	8.95837
GO:0042446	hormone biosynthetic process	3/95	66/18723	0.00459606	0.0182271	0.0101957	NFKB1/TSPO/SCARB1	3	2.33761	8.95837
GO:1905953	negative regulation of lipid localization	3/95	66/18723	0.00459606	0.0182271	0.0101957	PPARG/NFKB1/PPARA	3	2.33761	8.95837
GO:0034655	nucleobase-containing compound catabolic process	7/95	407/18723	0.00467211	0.0184932	0.0103446	PRKCD/PRKCA/MAPK14/PDE5A/PABPC1/VCP/PDE4A	7	2.33049	3.38965
GO:0009914	hormone transport	6/95	306/18723	0.00467454	0.0184932	0.0103446	CNR1/TRPV4/ADORA1/AGTR1/BAD/CRHR1	6	2.33026	3.8644
GO:0010595	positive regulation of endothelial cell migration	4/95	133/18723	0.00470585	0.0185718	0.0103886	PRKCA/ADAM17/ABL1/SCARB1	4	2.32736	5.92734
GO:0046328	regulation of JNK cascade	4/95	133/18723	0.00470585	0.0185718	0.0103886	TLR4/MEN1/TRPV4/APP	4	2.32736	5.92734
GO:0031669	cellular response to nutrient levels	5/95	215/18723	0.00478627	0.0188663	0.0105533	PPARA/NCOA1/BCL2/SLC2A1/MAPK8	5	2.32	4.58335
GO:0032147	activation of protein kinase activity	4/95	134/18723	0.0048321	0.0190238	0.0106414	PRKCD/ABL1/PIK3CA/CDK5R1	4	2.31586	5.88311
GO:0002687	positive regulation of leukocyte migration	4/95	135/18723	0.0049606	0.0194267	0.0108668	TRPV4/ADAM17/CCR1/APP	4	2.30447	5.83953
GO:0009581	detection of external stimulus	4/95	135/18723	0.0049606	0.0194267	0.0108668	TRPC3/TRPV1/TRPA1/ADORA1	4	2.30447	5.83953
GO:0060326	cell chemotaxis	6/95	310/18723	0.00497594	0.0194267	0.0108668	CNR2/PRKCD/TRPV4/ADAM17/AGTR1/CCR1	6	2.30312	3.81453
GO:0031640	killing of cells of other organism	3/95	68/18723	0.00499702	0.0194267	0.0108668	P2RX7/ELANE/BCL2L1	3	2.30129	8.69489
GO:0042698	ovulation cycle	3/95	68/18723	0.00499702	0.0194267	0.0108668	NCOA1/MMP7/CASP3	3	2.30129	8.69489
GO:0042987	amyloid precursor protein catabolic process	3/95	68/18723	0.00499702	0.0194267	0.0108668	FKBP1A/ADAM17/CASP3	3	2.30129	8.69489
GO:0007252	I-kappaB phosphorylation	2/95	21/18723	0.00502416	0.0194267	0.0108668	TLR2/TLR4	2	2.29894	18.7699
GO:0007617	mating behavior	2/95	21/18723	0.00502416	0.0194267	0.0108668	NCOA1/APP	2	2.29894	18.7699
GO:0031998	regulation of fatty acid beta-oxidation	2/95	21/18723	0.00502416	0.0194267	0.0108668	CNR1/PPARA	2	2.29894	18.7699
GO:0034312	diol biosynthetic process	2/95	21/18723	0.00502416	0.0194267	0.0108668	SPHK1/ASAH1	2	2.29894	18.7699
GO:0038083	peptidyl-tyrosine autophosphorylation	2/95	21/18723	0.00502416	0.0194267	0.0108668	ACE/ABL1	2	2.29894	18.7699
GO:0044342	type B pancreatic cell proliferation	2/95	21/18723	0.00502416	0.0194267	0.0108668	MEN1/BAD	2	2.29894	18.7699
GO:0046519	sphingoid metabolic process	2/95	21/18723	0.00502416	0.0194267	0.0108668	SPHK1/ASAH1	2	2.29894	18.7699
GO:0050802	circadian sleep/wake cycle, sleep	2/95	21/18723	0.00502416	0.0194267	0.0108668	ADORA1/ADORA2A	2	2.29894	18.7699
GO:0070269	pyroptosis	2/95	21/18723	0.00502416	0.0194267	0.0108668	NLRP1/ELANE	2	2.29894	18.7699
GO:1900180	regulation of protein localization to nucleus	4/95	136/18723	0.00509139	0.0196633	0.0109991	PRKCD/CDK1/MAPK14/TERT	4	2.29316	5.79659
GO:0019932	second-messenger-mediated signaling	6/95	312/18723	0.0051319	0.0197962	0.0110735	SPHK1/P2RX7/GRM5/AGTR1/PDE4A/CCR1	6	2.28972	3.79008
GO:2001020	regulation of response to DNA damage stimulus	5/95	219/18723	0.00517067	0.0199221	0.0111439	RAD52/PRKCD/BCL2/ABL1/BCL2L1	5	2.28645	4.49964
GO:0019226	transmission of nerve impulse	3/95	69/18723	0.00520517	0.0199839	0.0111785	SCN8A/SCN10A/SCN2A	3	2.28356	8.56888
GO:0034605	cellular response to heat	3/95	69/18723	0.00520517	0.0199839	0.0111785	TRPV4/TRPV1/VCP	3	2.28356	8.56888
GO:0050810	regulation of steroid biosynthetic process	3/95	69/18723	0.00520517	0.0199839	0.0111785	ASAH1/NFKB1/TSPO	3	2.28356	8.56888
GO:0030879	mammary gland development	4/95	137/18723	0.00522446	0.0200107	0.0111934	NCOA1/AR/CCND1/CAPN1	4	2.28196	5.75428
GO:0050714	positive regulation of protein secretion	4/95	137/18723	0.00522446	0.0200107	0.0111934	TLR2/TLR4/ADORA2A/BAD	4	2.28196	5.75428
GO:0009582	detection of abiotic stimulus	4/95	138/18723	0.00535985	0.0205051	0.01147	TRPC3/TRPV1/TRPA1/ADORA1	4	2.27085	5.71259
GO:0031281	positive regulation of cyclase activity	2/95	22/18723	0.0055084	0.0208523	0.0116642	MAPK14/MAPK8	2	2.25897	17.9167
GO:0032727	positive regulation of interferon-alpha production	2/95	22/18723	0.0055084	0.0208523	0.0116642	STAT1/TLR4	2	2.25897	17.9167
GO:0032891	negative regulation of organic acid transport	2/95	22/18723	0.0055084	0.0208523	0.0116642	GRM7/ADORA1	2	2.25897	17.9167
GO:0042430	indole-containing compound metabolic process	2/95	22/18723	0.0055084	0.0208523	0.0116642	TDO2/IDO1	2	2.25897	17.9167
GO:0048169	regulation of long-term neuronal synaptic plasticity	2/95	22/18723	0.0055084	0.0208523	0.0116642	GRM5/APP	2	2.25897	17.9167
GO:0060343	trabecula formation	2/95	22/18723	0.0055084	0.0208523	0.0116642	FKBP1A/MMP2	2	2.25897	17.9167
GO:0060965	negative regulation of gene silencing by miRNA	2/95	22/18723	0.0055084	0.0208523	0.0116642	PPARG/TERT	2	2.25897	17.9167
GO:0071404	cellular response to low-density lipoprotein particle stimulus	2/95	22/18723	0.0055084	0.0208523	0.0116642	NPC1/PPARG	2	2.25897	17.9167
GO:2000773	negative regulation of cellular senescence	2/95	22/18723	0.0055084	0.0208523	0.0116642	ABL1/TERT	2	2.25897	17.9167
GO:0070661	leukocyte proliferation	6/95	318/18723	0.00562137	0.0212552	0.0118896	TLR4/PRKCD/BCL2/ACE/ABL1/CASP3	6	2.25016	3.71857
GO:2001234	negative regulation of apoptotic signaling pathway	5/95	224/18723	0.00568136	0.021457	0.0120025	AR/BCL2/MMP9/TERT/BCL2L1	5	2.24555	4.3992
GO:0030183	B cell differentiation	4/95	141/18723	0.00578008	0.0217792	0.0121827	BCL2/ADAM17/ABL1/BAD	4	2.23807	5.59104
GO:0034341	response to interferon-gamma	4/95	141/18723	0.00578008	0.0217792	0.0121827	PPARG/STAT1/TLR2/TLR4	4	2.23807	5.59104
GO:0008037	cell recognition	5/95	225/18723	0.00578762	0.0217824	0.0121845	CNR1/CASP3/CDK5R1/APP/SCARB1	5	2.2375	4.37965
GO:0002534	cytokine production involved in inflammatory response	3/95	72/18723	0.00586069	0.0220064	0.0123098	PPARA/TLR4/MAPK14	3	2.23205	8.21184
GO:1900015	regulation of cytokine production involved in inflammatory response	3/95	72/18723	0.00586069	0.0220064	0.0123098	PPARA/TLR4/MAPK14	3	2.23205	8.21184
GO:0051495	positive regulation of cytoskeleton organization	5/95	226/18723	0.00589528	0.0221107	0.0123681	P2RX7/TRPV4/ABL1/CDK5R1/CDK5	5	2.2295	4.36027
GO:0046467	membrane lipid biosynthetic process	4/95	142/18723	0.0059249	0.0221962	0.0124159	SPHK1/ASAH1/PRKCD/ELOVL6	4	2.22732	5.55167
GO:0002363	alpha-beta T cell lineage commitment	2/95	23/18723	0.00601318	0.0223209	0.0124857	CTSL/BCL2	2	2.2209	17.1378
GO:0003081	regulation of systemic arterial blood pressure by renin-angiotensin	2/95	23/18723	0.00601318	0.0223209	0.0124857	ACE/AGTR1	2	2.2209	17.1378
GO:0010888	negative regulation of lipid storage	2/95	23/18723	0.00601318	0.0223209	0.0124857	PPARG/PPARA	2	2.2209	17.1378
GO:0035929	steroid hormone secretion	2/95	23/18723	0.00601318	0.0223209	0.0124857	AGTR1/CRHR1	2	2.2209	17.1378
GO:0043369	CD4-positive or CD8-positive, alpha-beta T cell lineage commitment	2/95	23/18723	0.00601318	0.0223209	0.0124857	CTSL/BCL2	2	2.2209	17.1378
GO:0090335	regulation of brown fat cell differentiation	2/95	23/18723	0.00601318	0.0223209	0.0124857	MAPK14/TRPV4	2	2.2209	17.1378
GO:1900273	positive regulation of long-term synaptic potentiation	2/95	23/18723	0.00601318	0.0223209	0.0124857	ADORA2A/APP	2	2.2209	17.1378
GO:2001169	regulation of ATP biosynthetic process	2/95	23/18723	0.00601318	0.0223209	0.0124857	PPARA/VCP	2	2.2209	17.1378
GO:0031331	positive regulation of cellular catabolic process	7/95	427/18723	0.00604043	0.0223965	0.012528	PPARA/PRKCD/P2RX7/PABPC1/VCP/BAD/APP	7	2.21893	3.23089
GO:0038061	NIK/NF-kappaB signaling	4/95	143/18723	0.00607212	0.0224254	0.0125442	SPHK1/TLR2/TLR4/APP	4	2.21666	5.51285
GO:0070555	response to interleukin-1	4/95	143/18723	0.00607212	0.0224254	0.0125442	NFKB1/PRKCA/MAPK11/APP	4	2.21666	5.51285
GO:0009166	nucleotide catabolic process	3/95	73/18723	0.00608966	0.0224254	0.0125442	PDE5A/VCP/PDE4A	3	2.21541	8.09935
GO:0035924	cellular response to vascular endothelial growth factor stimulus	3/95	73/18723	0.00608966	0.0224254	0.0125442	SPHK1/MAPK14/PIK3CA	3	2.21541	8.09935
GO:0042058	regulation of epidermal growth factor receptor signaling pathway	3/95	73/18723	0.00608966	0.0224254	0.0125442	ADAM17/ADORA1/MMP9	3	2.21541	8.09935
GO:0051937	catecholamine transport	3/95	73/18723	0.00608966	0.0224254	0.0125442	CNR1/GRM2/ADORA2A	3	2.21541	8.09935
GO:0043254	regulation of protein-containing complex assembly	7/95	428/18723	0.00611595	0.0224967	0.012584	GBA2/TLR4/MMP3/PRKCD/ABL1/VCP/CDK5R1	7	2.21354	3.22334
GO:0002437	inflammatory response to antigenic stimulus	3/95	74/18723	0.00632393	0.0232092	0.0129826	CNR1/MAPK14/ELANE	3	2.19901	7.9899
GO:0010822	positive regulation of mitochondrion organization	3/95	74/18723	0.00632393	0.0232092	0.0129826	MMP9/BAD/MAPK8	3	2.19901	7.9899
GO:0045333	cellular respiration	5/95	230/18723	0.00634008	0.0232422	0.013001	CDK1/TRPV4/VCP/PIK3CA/CCNB1	5	2.19791	4.28444
GO:0007269	neurotransmitter secretion	4/95	145/18723	0.00637384	0.0232871	0.0130262	CNR1/ADORA2A/GRM4/CDK5	4	2.1956	5.43681
GO:0051961	negative regulation of nervous system development	4/95	145/18723	0.00637384	0.0232871	0.0130262	TLR2/TSPO/CDK5R1/CDK5	4	2.1956	5.43681
GO:0099643	signal release from synapse	4/95	145/18723	0.00637384	0.0232871	0.0130262	CNR1/ADORA2A/GRM4/CDK5	4	2.1956	5.43681
GO:0052548	regulation of endopeptidase activity	7/95	432/18723	0.00642509	0.023448	0.0131162	NLRP1/PPARG/ADORA2A/MMP9/VCP/BAD/APP	7	2.19212	3.19349
GO:0002021	response to dietary excess	2/95	24/18723	0.00653828	0.0234656	0.013126	TRPV4/TRPV1	2	2.18454	16.4237
GO:0002438	acute inflammatory response to antigenic stimulus	2/95	24/18723	0.00653828	0.0234656	0.013126	CNR1/ELANE	2	2.18454	16.4237
GO:0002755	MyD88-dependent toll-like receptor signaling pathway	2/95	24/18723	0.00653828	0.0234656	0.013126	TLR2/TLR4	2	2.18454	16.4237
GO:0016048	detection of temperature stimulus	2/95	24/18723	0.00653828	0.0234656	0.013126	TRPV1/ADORA1	2	2.18454	16.4237
GO:0016486	peptide hormone processing	2/95	24/18723	0.00653828	0.0234656	0.013126	CTSL/ACE	2	2.18454	16.4237
GO:0021801	cerebral cortex radial glia-guided migration	2/95	24/18723	0.00653828	0.0234656	0.013126	CDK5R1/CDK5	2	2.18454	16.4237
GO:0022030	telencephalon glial cell migration	2/95	24/18723	0.00653828	0.0234656	0.013126	CDK5R1/CDK5	2	2.18454	16.4237
GO:0030810	positive regulation of nucleotide biosynthetic process	2/95	24/18723	0.00653828	0.0234656	0.013126	PPARA/VCP	2	2.18454	16.4237
GO:0033032	regulation of myeloid cell apoptotic process	2/95	24/18723	0.00653828	0.0234656	0.013126	BCL2/ADAM17	2	2.18454	16.4237
GO:0051000	positive regulation of nitric-oxide synthase activity	2/95	24/18723	0.00653828	0.0234656	0.013126	TERT/SCARB1	2	2.18454	16.4237
GO:0060149	negative regulation of posttranscriptional gene silencing	2/95	24/18723	0.00653828	0.0234656	0.013126	PPARG/TERT	2	2.18454	16.4237
GO:0060967	negative regulation of gene silencing by RNA	2/95	24/18723	0.00653828	0.0234656	0.013126	PPARG/TERT	2	2.18454	16.4237
GO:1900373	positive regulation of purine nucleotide biosynthetic process	2/95	24/18723	0.00653828	0.0234656	0.013126	PPARA/VCP	2	2.18454	16.4237
GO:2000209	regulation of anoikis	2/95	24/18723	0.00653828	0.0234656	0.013126	BCL2/PIK3CA	2	2.18454	16.4237
GO:2000310	regulation of NMDA receptor activity	2/95	24/18723	0.00653828	0.0234656	0.013126	CAPN1/APP	2	2.18454	16.4237
GO:0010594	regulation of endothelial cell migration	5/95	232/18723	0.0065711	0.0235573	0.0131773	PPARG/PRKCA/ADAM17/ABL1/SCARB1	5	2.18236	4.2475
GO:1903531	negative regulation of secretion by cell	4/95	147/18723	0.00668536	0.0239405	0.0133917	GRM7/CNR1/TNFRSF1A/ADORA1	4	2.17488	5.36284
GO:0048588	developmental cell growth	5/95	234/18723	0.00680799	0.0243009	0.0135933	PPARA/ABL1/CDK5R1/APP/CDK5	5	2.16698	4.2112
GO:0006809	nitric oxide biosynthetic process	3/95	76/18723	0.00680844	0.0243009	0.0135933	TLR4/TSPO/TRPV1	3	2.16695	7.77964
GO:0043536	positive regulation of blood vessel endothelial cell migration	3/95	76/18723	0.00680844	0.0243009	0.0135933	PRKCA/ADAM17/ABL1	3	2.16695	7.77964
GO:0070507	regulation of microtubule cytoskeleton organization	4/95	148/18723	0.00684484	0.0243772	0.013636	GBA2/TRPV4/ABL1/CDK5R1	4	2.16464	5.3266
GO:2001056	positive regulation of cysteine-type endopeptidase activity	4/95	148/18723	0.00684484	0.0243772	0.013636	NLRP1/PPARG/VCP/BAD	4	2.16464	5.3266
GO:0003071	renal system process involved in regulation of systemic arterial blood pressure	2/95	25/18723	0.00708349	0.0249265	0.0139432	ADORA1/AGTR1	2	2.14975	15.7667
GO:0010447	response to acidic pH	2/95	25/18723	0.00708349	0.0249265	0.0139432	CTSS/TRPV1	2	2.14975	15.7667
GO:0032469	endoplasmic reticulum calcium ion homeostasis	2/95	25/18723	0.00708349	0.0249265	0.0139432	BCL2/APP	2	2.14975	15.7667
GO:0032925	regulation of activin receptor signaling pathway	2/95	25/18723	0.00708349	0.0249265	0.0139432	FKBP1A/MEN1	2	2.14975	15.7667
GO:0045822	negative regulation of heart contraction	2/95	25/18723	0.00708349	0.0249265	0.0139432	TRPV1/ADORA1	2	2.14975	15.7667
GO:0048143	astrocyte activation	2/95	25/18723	0.00708349	0.0249265	0.0139432	ADORA2A/APP	2	2.14975	15.7667
GO:0050995	negative regulation of lipid catabolic process	2/95	25/18723	0.00708349	0.0249265	0.0139432	CNR1/ADORA1	2	2.14975	15.7667
GO:0090330	regulation of platelet aggregation	2/95	25/18723	0.00708349	0.0249265	0.0139432	PRKCD/PRKCA	2	2.14975	15.7667
GO:0098703	calcium ion import across plasma membrane	2/95	25/18723	0.00708349	0.0249265	0.0139432	TRPV4/TRPV1	2	2.14975	15.7667
GO:0140448	signaling receptor ligand precursor processing	2/95	25/18723	0.00708349	0.0249265	0.0139432	CTSL/ACE	2	2.14975	15.7667
GO:1903792	negative regulation of anion transport	2/95	25/18723	0.00708349	0.0249265	0.0139432	GRM7/ADORA1	2	2.14975	15.7667
GO:1903037	regulation of leukocyte cell-cell adhesion	6/95	336/18723	0.00729528	0.0256283	0.0143357	PPARA/ELANE/ADORA2A/CASP3/BAD/PIK3CA	6	2.13696	3.51936
GO:0008306	associative learning	3/95	78/18723	0.00731447	0.0256283	0.0143357	APP/CDK5/GABRA5	3	2.13582	7.58016
GO:0032371	regulation of sterol transport	3/95	78/18723	0.00731447	0.0256283	0.0143357	PPARG/NFKB1/TSPO	3	2.13582	7.58016
GO:0032374	regulation of cholesterol transport	3/95	78/18723	0.00731447	0.0256283	0.0143357	PPARG/NFKB1/TSPO	3	2.13582	7.58016
GO:0043535	regulation of blood vessel endothelial cell migration	4/95	151/18723	0.00733836	0.025629	0.0143362	PPARG/PRKCA/ADAM17/ABL1	4	2.1344	5.22077
GO:0055067	monovalent inorganic cation homeostasis	4/95	151/18723	0.00733836	0.025629	0.0143362	BCL2/ADORA1/ADORA2A/AGTR1	4	2.1344	5.22077
GO:2001236	regulation of extrinsic apoptotic signaling pathway	4/95	151/18723	0.00733836	0.025629	0.0143362	AR/BCL2/TERT/BCL2L1	4	2.1344	5.22077
GO:0032386	regulation of intracellular transport	6/95	337/18723	0.00739778	0.0258088	0.0144367	PRKCD/CDK1/MAPK14/CDK5R1/MAPK8/CDK5	6	2.1309	3.50892
GO:0008643	carbohydrate transport	4/95	152/18723	0.00750795	0.026165	0.014636	MAPK14/SLC2A1/SLC2A3/TERT	4	2.12448	5.18643
GO:0032886	regulation of microtubule-based process	5/95	240/18723	0.00755451	0.0262991	0.014711	GBA2/TRPV4/ABL1/CDK5R1/TACR3	5	2.12179	4.10592
GO:1901184	regulation of ERBB signaling pathway	3/95	79/18723	0.00757562	0.0263444	0.0147363	ADAM17/ADORA1/MMP9	3	2.12058	7.48421
GO:0001963	synaptic transmission, dopaminergic	2/95	26/18723	0.00764859	0.0264283	0.0147833	ADORA2A/CDK5	2	2.11642	15.1603
GO:0006706	steroid catabolic process	2/95	26/18723	0.00764859	0.0264283	0.0147833	STS/SCARB1	2	2.11642	15.1603
GO:0046697	decidualization	2/95	26/18723	0.00764859	0.0264283	0.0147833	CTSB/MEN1	2	2.11642	15.1603
GO:0048668	collateral sprouting	2/95	26/18723	0.00764859	0.0264283	0.0147833	ABL1/APP	2	2.11642	15.1603
GO:1902656	calcium ion import into cytosol	2/95	26/18723	0.00764859	0.0264283	0.0147833	TRPV4/TRPV1	2	2.11642	15.1603
GO:1903523	negative regulation of blood circulation	2/95	26/18723	0.00764859	0.0264283	0.0147833	TRPV1/ADORA1	2	2.11642	15.1603
GO:0007422	peripheral nervous system development	3/95	80/18723	0.00784224	0.0270112	0.0151093	SCN8A/CDK1/CDK5	3	2.10556	7.39066
GO:0009791	post-embryonic development	3/95	80/18723	0.00784224	0.0270112	0.0151093	BCL2/GABRG2/ABL1	3	2.10556	7.39066
GO:0071229	cellular response to acid chemical	3/95	80/18723	0.00784224	0.0270112	0.0151093	MMP2/PIK3CA/BCL2L1	3	2.10556	7.39066
GO:0016052	carbohydrate catabolic process	4/95	154/18723	0.00785484	0.027026	0.0151176	PPARA/P2RX7/BAD/APP	4	2.10486	5.11907
GO:0045765	regulation of angiogenesis	6/95	342/18723	0.00792601	0.027242	0.0152384	SPHK1/PPARG/STAT1/PRKCA/ABL1/TERT	6	2.10095	3.45762
GO:0007519	skeletal muscle tissue development	4/95	155/18723	0.00803218	0.0275486	0.0154099	S100B/MAPK14/BCL2/CDK5	4	2.09517	5.08604
GO:0051147	regulation of muscle cell differentiation	4/95	155/18723	0.00803218	0.0275486	0.0154099	PPARA/MAPK14/BCL2/MAPK11	4	2.09517	5.08604
GO:0006096	glycolytic process	3/95	81/18723	0.00811434	0.0277133	0.0155021	PPARA/P2RX7/APP	3	2.09075	7.29942
GO:0044773	mitotic DNA damage checkpoint signaling	3/95	81/18723	0.00811434	0.0277133	0.0155021	CCND1/CDK1/CDK2	3	2.09075	7.29942
GO:0051149	positive regulation of muscle cell differentiation	3/95	81/18723	0.00811434	0.0277133	0.0155021	MAPK14/BCL2/MAPK11	3	2.09075	7.29942
GO:0060968	regulation of gene silencing	3/95	81/18723	0.00811434	0.0277133	0.0155021	PPARG/TERT/CDK2	3	2.09075	7.29942
GO:0009267	cellular response to starvation	4/95	156/18723	0.00821212	0.0277695	0.0155335	PPARA/BCL2/SLC2A1/MAPK8	4	2.08554	5.05344
GO:0035051	cardiocyte differentiation	4/95	156/18723	0.00821212	0.0277695	0.0155335	RARB/PPARA/CDK1/CCNB1	4	2.08554	5.05344
GO:0046631	alpha-beta T cell activation	4/95	156/18723	0.00821212	0.0277695	0.0155335	CTSL/BCL2/ADORA2A/ABL1	4	2.08554	5.05344
GO:0002433	immune response-regulating cell surface receptor signaling pathway involved in phagocytosis	2/95	27/18723	0.00823337	0.0277695	0.0155335	PRKCD/ABL1	2	2.08442	14.5988
GO:0009651	response to salt stress	2/95	27/18723	0.00823337	0.0277695	0.0155335	TRPV4/TACR3	2	2.08442	14.5988
GO:0033688	regulation of osteoblast proliferation	2/95	27/18723	0.00823337	0.0277695	0.0155335	BCL2/ABL1	2	2.08442	14.5988
GO:0035235	ionotropic glutamate receptor signaling pathway	2/95	27/18723	0.00823337	0.0277695	0.0155335	CDK5R1/APP	2	2.08442	14.5988
GO:0038096	Fc-gamma receptor signaling pathway involved in phagocytosis	2/95	27/18723	0.00823337	0.0277695	0.0155335	PRKCD/ABL1	2	2.08442	14.5988
GO:0042402	cellular biogenic amine catabolic process	2/95	27/18723	0.00823337	0.0277695	0.0155335	TDO2/IDO1	2	2.08442	14.5988
GO:0042403	thyroid hormone metabolic process	2/95	27/18723	0.00823337	0.0277695	0.0155335	CTSK/CTSB	2	2.08442	14.5988
GO:0042501	serine phosphorylation of STAT protein	2/95	27/18723	0.00823337	0.0277695	0.0155335	CDK5R1/CDK5	2	2.08442	14.5988
GO:0060333	interferon-gamma-mediated signaling pathway	2/95	27/18723	0.00823337	0.0277695	0.0155335	PPARG/STAT1	2	2.08442	14.5988
GO:0031668	cellular response to extracellular stimulus	5/95	246/18723	0.0083564	0.0281552	0.0157492	PPARA/NCOA1/BCL2/SLC2A1/MAPK8	5	2.07798	4.00578
GO:0006757	ATP generation from ADP	3/95	82/18723	0.00839195	0.0281965	0.0157723	PPARA/P2RX7/APP	3	2.07614	7.2104
GO:0046889	positive regulation of lipid biosynthetic process	3/95	82/18723	0.00839195	0.0281965	0.0157723	PPARA/PRKCD/SCARB1	3	2.07614	7.2104
GO:0002262	myeloid cell homeostasis	4/95	157/18723	0.0083947	0.0281965	0.0157723	STAT1/MAPK14/ADAM17/CASP3	4	2.07599	5.02125
GO:0043488	regulation of mRNA stability	4/95	158/18723	0.00857993	0.0287807	0.0160992	PRKCD/PRKCA/MAPK14/PABPC1	4	2.06652	4.98947
GO:0010639	negative regulation of organelle organization	6/95	348/18723	0.00859523	0.0287807	0.0160992	PPARG/PRKCD/TSPO/PIK3CA/BCL2L1/CCNB1	6	2.06574	3.398
GO:1901342	regulation of vasculature development	6/95	348/18723	0.00859523	0.0287807	0.0160992	SPHK1/PPARG/STAT1/PRKCA/ABL1/TERT	6	2.06574	3.398
GO:0031397	negative regulation of protein ubiquitination	3/95	83/18723	0.0086751	0.0289289	0.016182	TSPO/ABL1/CDK5	3	2.06173	7.12353
GO:0048678	response to axon injury	3/95	83/18723	0.0086751	0.0289289	0.016182	CDK1/TSPO/BCL2	3	2.06173	7.12353
GO:0050886	endocrine process	3/95	83/18723	0.0086751	0.0289289	0.016182	ACE/AGTR1/CRHR1	3	2.06173	7.12353
GO:1901292	nucleoside phosphate catabolic process	3/95	83/18723	0.0086751	0.0289289	0.016182	PDE5A/VCP/PDE4A	3	2.06173	7.12353
GO:1903169	regulation of calcium ion transmembrane transport	4/95	159/18723	0.00876781	0.0291122	0.0162845	FKBP1A/ABL1/CRHR1/CDK5	4	2.05711	4.95809
GO:0045926	negative regulation of growth	5/95	249/18723	0.00877873	0.0291122	0.0162845	PPARA/BCL2/MAPK11/CDK5R1/CDK5	5	2.05657	3.95751
GO:0046883	regulation of hormone secretion	5/95	249/18723	0.00877873	0.0291122	0.0162845	CNR1/ADORA1/AGTR1/BAD/CRHR1	5	2.05657	3.95751
GO:0010884	positive regulation of lipid storage	2/95	28/18723	0.00883762	0.0291122	0.0162845	NFKB1/SCARB1	2	2.05366	14.0774
GO:0019098	reproductive behavior	2/95	28/18723	0.00883762	0.0291122	0.0162845	NCOA1/APP	2	2.05366	14.0774
GO:0032607	interferon-alpha production	2/95	28/18723	0.00883762	0.0291122	0.0162845	STAT1/TLR4	2	2.05366	14.0774
GO:0032647	regulation of interferon-alpha production	2/95	28/18723	0.00883762	0.0291122	0.0162845	STAT1/TLR4	2	2.05366	14.0774
GO:0032801	receptor catabolic process	2/95	28/18723	0.00883762	0.0291122	0.0162845	CAPN1/CDK5	2	2.05366	14.0774
GO:0038094	Fc-gamma receptor signaling pathway	2/95	28/18723	0.00883762	0.0291122	0.0162845	PRKCD/ABL1	2	2.05366	14.0774
GO:0060259	regulation of feeding behavior	2/95	28/18723	0.00883762	0.0291122	0.0162845	CNR1/TACR3	2	2.05366	14.0774
GO:0090200	positive regulation of release of cytochrome c from mitochondria	2/95	28/18723	0.00883762	0.0291122	0.0162845	MMP9/BAD	2	2.05366	14.0774
GO:0090344	negative regulation of cell aging	2/95	28/18723	0.00883762	0.0291122	0.0162845	ABL1/TERT	2	2.05366	14.0774
GO:0071560	cellular response to transforming growth factor beta stimulus	5/95	250/18723	0.00892274	0.0293628	0.0164247	PPARG/PPARA/FKBP1A/MEN1/ADAM17	5	2.0495	3.94168
GO:0015844	monoamine transport	3/95	84/18723	0.00896381	0.0293789	0.0164337	CNR1/GRM2/ADORA2A	3	2.04751	7.03872
GO:0042310	vasoconstriction	3/95	84/18723	0.00896381	0.0293789	0.0164337	HRH2/ACE/AGTR1	3	2.04751	7.03872
GO:0098586	cellular response to virus	3/95	84/18723	0.00896381	0.0293789	0.0164337	NFKB1/MAPK14/MAPK11	3	2.04751	7.03872
GO:2000134	negative regulation of G1/S transition of mitotic cell cycle	3/95	84/18723	0.00896381	0.0293789	0.0164337	CCND1/BCL2/CDK2	3	2.04751	7.03872
GO:0052547	regulation of peptidase activity	7/95	461/18723	0.00902761	0.0295582	0.016534	NLRP1/PPARG/ADORA2A/MMP9/VCP/BAD/APP	7	2.04443	2.9926
GO:0061448	connective tissue development	5/95	252/18723	0.00921564	0.0301434	0.0168614	RARB/CTSK/MAPK14/TRPV4/PIK3CA	5	2.03547	3.9104
GO:0044774	mitotic DNA integrity checkpoint signaling	3/95	85/18723	0.0092581	0.0301608	0.0168711	CCND1/CDK1/CDK2	3	2.03348	6.95591
GO:0045069	regulation of viral genome replication	3/95	85/18723	0.0092581	0.0301608	0.0168711	PPARA/BCL2/PABPC1	3	2.03348	6.95591
GO:0055013	cardiac muscle cell development	3/95	85/18723	0.0092581	0.0301608	0.0168711	PPARA/CDK1/CCNB1	3	2.03348	6.95591
GO:0097006	regulation of plasma lipoprotein particle levels	3/95	85/18723	0.0092581	0.0301608	0.0168711	SOAT1/AGTR1/SCARB1	3	2.03348	6.95591
GO:0051100	negative regulation of binding	4/95	162/18723	0.00934756	0.0304217	0.0170171	PPARA/PRKCD/ACE/MAPK8	4	2.0293	4.86628
GO:0002068	glandular epithelial cell development	2/95	29/18723	0.00946113	0.0305161	0.0170699	RARB/BAD	2	2.02406	13.592
GO:0002360	T cell lineage commitment	2/95	29/18723	0.00946113	0.0305161	0.0170699	CTSL/BCL2	2	2.02406	13.592
GO:0003309	type B pancreatic cell differentiation	2/95	29/18723	0.00946113	0.0305161	0.0170699	MEN1/BAD	2	2.02406	13.592
GO:0009310	amine catabolic process	2/95	29/18723	0.00946113	0.0305161	0.0170699	TDO2/IDO1	2	2.02406	13.592
GO:0034311	diol metabolic process	2/95	29/18723	0.00946113	0.0305161	0.0170699	SPHK1/ASAH1	2	2.02406	13.592
GO:0042759	long-chain fatty acid biosynthetic process	2/95	29/18723	0.00946113	0.0305161	0.0170699	GSTM1/ELOVL6	2	2.02406	13.592
GO:0060969	negative regulation of gene silencing	2/95	29/18723	0.00946113	0.0305161	0.0170699	PPARG/TERT	2	2.02406	13.592
GO:1902230	negative regulation of intrinsic apoptotic signaling pathway in response to DNA damage	2/95	29/18723	0.00946113	0.0305161	0.0170699	BCL2/BCL2L1	2	2.02406	13.592
GO:2000406	positive regulation of T cell migration	2/95	29/18723	0.00946113	0.0305161	0.0170699	ADAM17/APP	2	2.02406	13.592
GO:0006839	mitochondrial transport	5/95	254/18723	0.00951512	0.0306598	0.0171503	TSPO/BCL2/BAD/BCL2L1/MAPK8	5	2.02159	3.87961
GO:0046928	regulation of neurotransmitter secretion	3/95	86/18723	0.00955799	0.0307674	0.0172105	CNR1/ADORA2A/CDK5	3	2.01963	6.87503
GO:0050680	negative regulation of epithelial cell proliferation	4/95	164/18723	0.00974763	0.0312849	0.0174999	PPARG/STAT1/AR/MEN1	4	2.0111	4.80693
GO:0050792	regulation of viral process	4/95	164/18723	0.00974763	0.0312849	0.0174999	STAT1/PPARA/BCL2/PABPC1	4	2.0111	4.80693
GO:2001242	regulation of intrinsic apoptotic signaling pathway	4/95	164/18723	0.00974763	0.0312849	0.0174999	BCL2/MMP9/BAD/BCL2L1	4	2.0111	4.80693
GO:0032956	regulation of actin cytoskeleton organization	6/95	358/18723	0.00979955	0.0314205	0.0175757	GBA2/PRKCD/ABL1/PIK3CA/CDK5R1/CDK5	6	2.00879	3.30309
GO:0071559	response to transforming growth factor beta	5/95	256/18723	0.00982126	0.031459	0.0175973	PPARG/PPARA/FKBP1A/MEN1/ADAM17	5	2.00783	3.8493
GO:0051262	protein tetramerization	3/95	87/18723	0.00986351	0.0315632	0.0176556	TRPV1/TRPA1/TDO2	3	2.00597	6.79601
GO:0032635	interleukin-6 production	4/95	165/18723	0.00995177	0.0317831	0.0177786	TLR2/TLR4/TRPV4/APP	4	2.0021	4.7778
GO:0032675	regulation of interleukin-6 production	4/95	165/18723	0.00995177	0.0317831	0.0177786	TLR2/TLR4/TRPV4/APP	4	2.0021	4.7778
GO:0030217	T cell differentiation	5/95	257/18723	0.00997685	0.0318318	0.0178059	CTSL/BCL2/ADAM17/ABL1/BAD	5	2.00101	3.83432
GO:0006884	cell volume homeostasis	2/95	30/18723	0.0101037	0.031861	0.0178222	P2RX7/TRPV4	2	1.99552	13.1389
GO:0009072	aromatic amino acid family metabolic process	2/95	30/18723	0.0101037	0.031861	0.0178222	TDO2/IDO1	2	1.99552	13.1389
GO:0010800	positive regulation of peptidyl-threonine phosphorylation	2/95	30/18723	0.0101037	0.031861	0.0178222	SPHK1/APP	2	1.99552	13.1389
GO:0019886	antigen processing and presentation of exogenous peptide antigen via MHC class II	2/95	30/18723	0.0101037	0.031861	0.0178222	CTSS/CTSL	2	1.99552	13.1389
GO:0031571	mitotic G1 DNA damage checkpoint signaling	2/95	30/18723	0.0101037	0.031861	0.0178222	CCND1/CDK2	2	1.99552	13.1389
GO:0034368	protein-lipid complex remodeling	2/95	30/18723	0.0101037	0.031861	0.0178222	AGTR1/SCARB1	2	1.99552	13.1389
GO:0034369	plasma lipoprotein particle remodeling	2/95	30/18723	0.0101037	0.031861	0.0178222	AGTR1/SCARB1	2	1.99552	13.1389
GO:0045070	positive regulation of viral genome replication	2/95	30/18723	0.0101037	0.031861	0.0178222	PPARA/PABPC1	2	1.99552	13.1389
GO:0060218	hematopoietic stem cell differentiation	2/95	30/18723	0.0101037	0.031861	0.0178222	ACE/ABL1	2	1.99552	13.1389
GO:0060351	cartilage development involved in endochondral bone morphogenesis	2/95	30/18723	0.0101037	0.031861	0.0178222	RARB/TRPV4	2	1.99552	13.1389
GO:0090314	positive regulation of protein targeting to membrane	2/95	30/18723	0.0101037	0.031861	0.0178222	CDK5R1/CDK5	2	1.99552	13.1389
GO:1903579	negative regulation of ATP metabolic process	2/95	30/18723	0.0101037	0.031861	0.0178222	PPARA/TSPO	2	1.99552	13.1389
GO:0045165	cell fate commitment	5/95	258/18723	0.0101341	0.0319259	0.0178585	PPARG/AR/CTSL/BCL2/CASP3	5	1.99421	3.81946
GO:0060538	skeletal muscle organ development	4/95	166/18723	0.0101587	0.0319413	0.0178671	S100B/MAPK14/BCL2/CDK5	4	1.99316	4.74902
GO:0061013	regulation of mRNA catabolic process	4/95	166/18723	0.0101587	0.0319413	0.0178671	PRKCD/PRKCA/MAPK14/PABPC1	4	1.99316	4.74902
GO:0019221	cytokine-mediated signaling pathway	7/95	472/18723	0.0101938	0.0320209	0.0179116	SPHK1/PPARG/STAT1/TNFRSF1A/ADAM17/BAD/CCR1	7	1.99166	2.92286
GO:0034767	positive regulation of ion transmembrane transport	4/95	167/18723	0.0103684	0.0325376	0.0182007	CTSS/P2RX7/ABL1/CDK5	4	1.98429	4.72058
GO:0090150	establishment of protein localization to membrane	5/95	260/18723	0.0104538	0.032774	0.0183329	NPC1/ADORA1/CDK5R1/MAPK8/CDK5	5	1.98073	3.79008
GO:0046330	positive regulation of JNK cascade	3/95	89/18723	0.0104915	0.0328605	0.0183813	TLR4/TRPV4/APP	3	1.97916	6.64329
GO:0001667	ameboidal-type cell migration	7/95	475/18723	0.0105302	0.03295	0.0184313	PPARG/PRKCA/ADAM17/MMP9/ABL1/PIK3CA/SCARB1	7	1.97756	2.9044
GO:0044819	mitotic G1/S transition checkpoint signaling	2/95	31/18723	0.0107651	0.0335236	0.0187522	CCND1/CDK2	2	1.96798	12.7151
GO:0045987	positive regulation of smooth muscle contraction	2/95	31/18723	0.0107651	0.0335236	0.0187522	SPHK1/TACR3	2	1.96798	12.7151
GO:0048384	retinoic acid receptor signaling pathway	2/95	31/18723	0.0107651	0.0335236	0.0187522	RARB/PPARG	2	1.96798	12.7151
GO:0055022	negative regulation of cardiac muscle tissue growth	2/95	31/18723	0.0107651	0.0335236	0.0187522	PPARA/MAPK11	2	1.96798	12.7151
GO:0061117	negative regulation of heart growth	2/95	31/18723	0.0107651	0.0335236	0.0187522	PPARA/MAPK11	2	1.96798	12.7151
GO:0009636	response to toxic substance	5/95	262/18723	0.0107803	0.0335387	0.0187606	GSTM1/TLR2/CDK1/BCL2/CCNB1	5	1.96737	3.76115
GO:0035304	regulation of protein dephosphorylation	3/95	90/18723	0.010814	0.0335793	0.0187833	PRKCD/FKBP1A/ADORA1	3	1.96601	6.56947
GO:0046849	bone remodeling	3/95	90/18723	0.010814	0.0335793	0.0187833	PRKCA/CTSK/P2RX7	3	1.96601	6.56947
GO:0007259	receptor signaling pathway via JAK-STAT	4/95	170/18723	0.0110142	0.0341356	0.0190945	STAT1/TNFRSF1A/CDK5R1/CDK5	4	1.95805	4.63728
GO:0043487	regulation of RNA stability	4/95	170/18723	0.0110142	0.0341356	0.0190945	PRKCD/PRKCA/MAPK14/PABPC1	4	1.95805	4.63728
GO:0055006	cardiac cell development	3/95	91/18723	0.0111422	0.0344995	0.0192981	PPARA/CDK1/CCNB1	3	1.95303	6.49728
GO:0048469	cell maturation	4/95	171/18723	0.0112351	0.0347209	0.0194219	PPARG/BCL2/APP/CCNB1	4	1.94942	4.61016
GO:0051048	negative regulation of secretion	4/95	171/18723	0.0112351	0.0347209	0.0194219	GRM7/CNR1/TNFRSF1A/ADORA1	4	1.94942	4.61016
GO:0051607	defense response to virus	5/95	265/18723	0.0112831	0.0348029	0.0194678	NLRP1/STAT1/TLR2/BCL2/BCL2L1	5	1.94757	3.71857
GO:0140546	defense response to symbiont	5/95	265/18723	0.0112831	0.0348029	0.0194678	NLRP1/STAT1/TLR2/BCL2/BCL2L1	5	1.94757	3.71857
GO:0021799	cerebral cortex radially oriented cell migration	2/95	32/18723	0.0114452	0.0349379	0.0195433	CDK5R1/CDK5	2	1.94138	12.3178
GO:0030431	sleep	2/95	32/18723	0.0114452	0.0349379	0.0195433	ADORA1/ADORA2A	2	1.94138	12.3178
GO:0030511	positive regulation of transforming growth factor beta receptor signaling pathway	2/95	32/18723	0.0114452	0.0349379	0.0195433	MEN1/ADAM17	2	1.94138	12.3178
GO:0033687	osteoblast proliferation	2/95	32/18723	0.0114452	0.0349379	0.0195433	BCL2/ABL1	2	1.94138	12.3178
GO:0034367	protein-containing complex remodeling	2/95	32/18723	0.0114452	0.0349379	0.0195433	AGTR1/SCARB1	2	1.94138	12.3178
GO:0035883	enteroendocrine cell differentiation	2/95	32/18723	0.0114452	0.0349379	0.0195433	MEN1/BAD	2	1.94138	12.3178
GO:0045736	negative regulation of cyclin-dependent protein serine/threonine kinase activity	2/95	32/18723	0.0114452	0.0349379	0.0195433	MEN1/CASP3	2	1.94138	12.3178
GO:0045761	regulation of adenylate cyclase activity	2/95	32/18723	0.0114452	0.0349379	0.0195433	GRM2/CRHR1	2	1.94138	12.3178
GO:0061037	negative regulation of cartilage development	2/95	32/18723	0.0114452	0.0349379	0.0195433	RARB/CTSK	2	1.94138	12.3178
GO:1901889	negative regulation of cell junction assembly	2/95	32/18723	0.0114452	0.0349379	0.0195433	TLR2/ACE	2	1.94138	12.3178
GO:1903846	positive regulation of cellular response to transforming growth factor beta stimulus	2/95	32/18723	0.0114452	0.0349379	0.0195433	MEN1/ADAM17	2	1.94138	12.3178
GO:0034502	protein localization to chromosome	3/95	92/18723	0.0114762	0.0349667	0.0195594	CDK1/TERT/VCP	3	1.9402	6.42666
GO:0070509	calcium ion import	3/95	92/18723	0.0114762	0.0349667	0.0195594	TRPV4/TRPV1/CDK5	3	1.9402	6.42666
GO:0007159	leukocyte cell-cell adhesion	6/95	371/18723	0.0115396	0.0351272	0.0196492	PPARA/ELANE/ADORA2A/CASP3/BAD/PIK3CA	6	1.93781	3.18735
GO:0006694	steroid biosynthetic process	4/95	173/18723	0.0116855	0.0355379	0.0198789	ASAH1/NFKB1/TSPO/SCARB1	4	1.93235	4.55686
GO:0050708	regulation of protein secretion	5/95	268/18723	0.0118017	0.0357668	0.020007	CNR1/TLR2/TLR4/ADORA2A/BAD	5	1.92806	3.67694
GO:0007589	body fluid secretion	3/95	93/18723	0.0118158	0.0357668	0.020007	NCOA1/CCND1/ADORA1	3	1.92754	6.35756
GO:0019217	regulation of fatty acid metabolic process	3/95	93/18723	0.0118158	0.0357668	0.020007	CNR1/PPARG/PPARA	3	1.92754	6.35756
GO:0106027	neuron projection organization	3/95	93/18723	0.0118158	0.0357668	0.020007	CDK5R1/APP/CDK5	3	1.92754	6.35756
GO:1901019	regulation of calcium ion transmembrane transporter activity	3/95	93/18723	0.0118158	0.0357668	0.020007	FKBP1A/CRHR1/CDK5	3	1.92754	6.35756
GO:0048639	positive regulation of developmental growth	4/95	174/18723	0.011915	0.0360334	0.0201561	CDK1/MAPK14/BCL2/CCNB1	4	1.92391	4.53067
GO:0001975	response to amphetamine	2/95	33/18723	0.0121437	0.0364388	0.0203829	CNR2/ADORA2A	2	1.91565	11.9445
GO:0002431	Fc receptor mediated stimulatory signaling pathway	2/95	33/18723	0.0121437	0.0364388	0.0203829	PRKCD/ABL1	2	1.91565	11.9445
GO:0010165	response to X-ray	2/95	33/18723	0.0121437	0.0364388	0.0203829	CCND1/CASP3	2	1.91565	11.9445
GO:0034110	regulation of homotypic cell-cell adhesion	2/95	33/18723	0.0121437	0.0364388	0.0203829	PRKCD/PRKCA	2	1.91565	11.9445
GO:0045648	positive regulation of erythrocyte differentiation	2/95	33/18723	0.0121437	0.0364388	0.0203829	STAT1/MAPK14	2	1.91565	11.9445
GO:0046320	regulation of fatty acid oxidation	2/95	33/18723	0.0121437	0.0364388	0.0203829	CNR1/PPARA	2	1.91565	11.9445
GO:1903715	regulation of aerobic respiration	2/95	33/18723	0.0121437	0.0364388	0.0203829	TRPV4/VCP	2	1.91565	11.9445
GO:1904030	negative regulation of cyclin-dependent protein kinase activity	2/95	33/18723	0.0121437	0.0364388	0.0203829	MEN1/CASP3	2	1.91565	11.9445
GO:0002690	positive regulation of leukocyte chemotaxis	3/95	94/18723	0.0121612	0.0364388	0.0203829	TRPV4/ADAM17/CCR1	3	1.91502	6.28992
GO:0030316	osteoclast differentiation	3/95	94/18723	0.0121612	0.0364388	0.0203829	TLR4/MAPK14/CCR1	3	1.91502	6.28992
GO:0044282	small molecule catabolic process	6/95	376/18723	0.0122637	0.0367121	0.0205357	CNR1/PPARA/BAD/SCARB1/TDO2/IDO1	6	1.91138	3.14496
GO:0002532	production of molecular mediator involved in inflammatory response	3/95	95/18723	0.0125124	0.0371824	0.0207988	PPARA/TLR4/MAPK14	3	1.90266	6.22371
GO:0006942	regulation of striated muscle contraction	3/95	95/18723	0.0125124	0.0371824	0.0207988	SCN10A/TRPV4/ADORA1	3	1.90266	6.22371
GO:0008585	female gonad development	3/95	95/18723	0.0125124	0.0371824	0.0207988	BCL2/CASP3/BCL2L1	3	1.90266	6.22371
GO:0030516	regulation of axon extension	3/95	95/18723	0.0125124	0.0371824	0.0207988	ABL1/CDK5R1/CDK5	3	1.90266	6.22371
GO:0032479	regulation of type I interferon production	3/95	95/18723	0.0125124	0.0371824	0.0207988	STAT1/TLR2/TLR4	3	1.90266	6.22371
GO:0032606	type I interferon production	3/95	95/18723	0.0125124	0.0371824	0.0207988	STAT1/TLR2/TLR4	3	1.90266	6.22371
GO:0050764	regulation of phagocytosis	3/95	95/18723	0.0125124	0.0371824	0.0207988	SPHK1/TLR2/SCARB1	3	1.90266	6.22371
GO:1903321	negative regulation of protein modification by small protein conjugation or removal	3/95	95/18723	0.0125124	0.0371824	0.0207988	TSPO/ABL1/CDK5	3	1.90266	6.22371
GO:0043405	regulation of MAP kinase activity	4/95	177/18723	0.0126208	0.0374358	0.0209406	PPARG/TLR4/PRKCD/ELANE	4	1.89891	4.45388
GO:0098739	import across plasma membrane	4/95	177/18723	0.0126208	0.0374358	0.0209406	TRPV4/TRPV1/SLC2A1/SLC2A3	4	1.89891	4.45388
GO:0001662	behavioral fear response	2/95	34/18723	0.0128604	0.0376914	0.0210835	BCL2/GABRA5	2	1.89074	11.5932
GO:0002495	antigen processing and presentation of peptide antigen via MHC class II	2/95	34/18723	0.0128604	0.0376914	0.0210835	CTSS/CTSL	2	1.89074	11.5932
GO:0010614	negative regulation of cardiac muscle hypertrophy	2/95	34/18723	0.0128604	0.0376914	0.0210835	PPARA/TNFRSF1A	2	1.89074	11.5932
GO:0014072	response to isoquinoline alkaloid	2/95	34/18723	0.0128604	0.0376914	0.0210835	CNR1/TACR3	2	1.89074	11.5932
GO:0016242	negative regulation of macroautophagy	2/95	34/18723	0.0128604	0.0376914	0.0210835	NPC1/PIK3CA	2	1.89074	11.5932
GO:0032770	positive regulation of monooxygenase activity	2/95	34/18723	0.0128604	0.0376914	0.0210835	TERT/SCARB1	2	1.89074	11.5932
GO:0034383	low-density lipoprotein particle clearance	2/95	34/18723	0.0128604	0.0376914	0.0210835	SOAT1/SCARB1	2	1.89074	11.5932
GO:0043276	anoikis	2/95	34/18723	0.0128604	0.0376914	0.0210835	BCL2/PIK3CA	2	1.89074	11.5932
GO:0043278	response to morphine	2/95	34/18723	0.0128604	0.0376914	0.0210835	CNR1/TACR3	2	1.89074	11.5932
GO:0090075	relaxation of muscle	2/95	34/18723	0.0128604	0.0376914	0.0210835	ADORA1/PIK3CA	2	1.89074	11.5932
GO:1990000	amyloid fibril formation	2/95	34/18723	0.0128604	0.0376914	0.0210835	FKBP1A/APP	2	1.89074	11.5932
GO:2000352	negative regulation of endothelial cell apoptotic process	2/95	34/18723	0.0128604	0.0376914	0.0210835	ABL1/TERT	2	1.89074	11.5932
GO:0015914	phospholipid transport	3/95	96/18723	0.0128694	0.0376914	0.0210835	PRKCD/P2RX7/SCARB1	3	1.89044	6.15888
GO:0042632	cholesterol homeostasis	3/95	96/18723	0.0128694	0.0376914	0.0210835	NPC1/SOAT1/SCARB1	3	1.89044	6.15888
GO:0006941	striated muscle contraction	4/95	179/18723	0.0131058	0.0382804	0.021413	SCN10A/TRPV4/ADORA1/PIK3CA	4	1.88253	4.40412
GO:0007626	locomotory behavior	4/95	179/18723	0.0131058	0.0382804	0.021413	NPC1/GRM5/ADORA2A/APP	4	1.88253	4.40412
GO:0010950	positive regulation of endopeptidase activity	4/95	179/18723	0.0131058	0.0382804	0.021413	NLRP1/PPARG/VCP/BAD	4	1.88253	4.40412
GO:0055092	sterol homeostasis	3/95	97/18723	0.0132321	0.0386145	0.0215999	NPC1/SOAT1/SCARB1	3	1.87837	6.09539
GO:0010721	negative regulation of cell development	4/95	180/18723	0.0133528	0.0388968	0.0217578	TSPO/TRPV1/CDK5R1/CDK5	4	1.87443	4.37965
GO:0071897	DNA biosynthetic process	4/95	180/18723	0.0133528	0.0388968	0.0217578	SPHK1/MEN1/TERT/VCP	4	1.87443	4.37965
GO:0001893	maternal placenta development	2/95	35/18723	0.0135952	0.0393074	0.0219875	CTSB/MEN1	2	1.86661	11.262
GO:0002209	behavioral defense response	2/95	35/18723	0.0135952	0.0393074	0.0219875	BCL2/GABRA5	2	1.86661	11.262
GO:2000403	positive regulation of lymphocyte migration	2/95	35/18723	0.0135952	0.0393074	0.0219875	ADAM17/APP	2	1.86661	11.262
GO:2001243	negative regulation of intrinsic apoptotic signaling pathway	3/95	98/18723	0.0136007	0.0393074	0.0219875	BCL2/MMP9/BCL2L1	3	1.86644	6.03319
GO:0032640	tumor necrosis factor production	4/95	181/18723	0.0136027	0.0393074	0.0219875	TLR2/TLR4/TSPO/APP	4	1.86637	4.35545
GO:0032680	regulation of tumor necrosis factor production	4/95	181/18723	0.0136027	0.0393074	0.0219875	TLR2/TLR4/TSPO/APP	4	1.86637	4.35545
GO:0045766	positive regulation of angiogenesis	4/95	181/18723	0.0136027	0.0393074	0.0219875	SPHK1/PRKCA/ABL1/TERT	4	1.86637	4.35545
GO:0099504	synaptic vesicle cycle	4/95	181/18723	0.0136027	0.0393074	0.0219875	CNR1/ADORA2A/CDK5R1/CDK5	4	1.86637	4.35545
GO:1904018	positive regulation of vasculature development	4/95	181/18723	0.0136027	0.0393074	0.0219875	SPHK1/PRKCA/ABL1/TERT	4	1.86637	4.35545
GO:1902105	regulation of leukocyte differentiation	5/95	279/18723	0.013842	0.0399635	0.0223545	TLR4/PRKCA/ABL1/BAD/CCR1	5	1.8588	3.53198
GO:0051260	protein homooligomerization	4/95	182/18723	0.0138556	0.039967	0.0223565	NLRP1/TRPV1/TRPA1/TDO2	4	1.85838	4.33152
GO:0002444	myeloid leukocyte mediated immunity	3/95	99/18723	0.0139751	0.0401691	0.0224695	ACE/ELANE/ADAM17	3	1.85465	5.97225
GO:0006165	nucleoside diphosphate phosphorylation	3/95	99/18723	0.0139751	0.0401691	0.0224695	PPARA/P2RX7/APP	3	1.85465	5.97225
GO:0031341	regulation of cell killing	3/95	99/18723	0.0139751	0.0401691	0.0224695	P2RX7/BCL2L1/MAPK8	3	1.85465	5.97225
GO:0051153	regulation of striated muscle cell differentiation	3/95	99/18723	0.0139751	0.0401691	0.0224695	PPARA/MAPK14/BCL2	3	1.85465	5.97225
GO:0002504	antigen processing and presentation of peptide or polysaccharide antigen via MHC class II	2/95	36/18723	0.0143479	0.0409	0.0228783	CTSS/CTSL	2	1.84321	10.9491
GO:0014046	dopamine secretion	2/95	36/18723	0.0143479	0.0409	0.0228783	CNR1/GRM2	2	1.84321	10.9491
GO:0014059	regulation of dopamine secretion	2/95	36/18723	0.0143479	0.0409	0.0228783	CNR1/GRM2	2	1.84321	10.9491
GO:0014741	negative regulation of muscle hypertrophy	2/95	36/18723	0.0143479	0.0409	0.0228783	PPARA/TNFRSF1A	2	1.84321	10.9491
GO:0044060	regulation of endocrine process	2/95	36/18723	0.0143479	0.0409	0.0228783	AGTR1/CRHR1	2	1.84321	10.9491
GO:0090313	regulation of protein targeting to membrane	2/95	36/18723	0.0143479	0.0409	0.0228783	CDK5R1/CDK5	2	1.84321	10.9491
GO:0097009	energy homeostasis	2/95	36/18723	0.0143479	0.0409	0.0228783	TRPV4/PIK3CA	2	1.84321	10.9491
GO:1902229	regulation of intrinsic apoptotic signaling pathway in response to DNA damage	2/95	36/18723	0.0143479	0.0409	0.0228783	BCL2/BCL2L1	2	1.84321	10.9491
GO:0046545	development of primary female sexual characteristics	3/95	100/18723	0.0143553	0.0409	0.0228783	BCL2/CASP3/BCL2L1	3	1.84299	5.91253
GO:0051588	regulation of neurotransmitter transport	3/95	100/18723	0.0143553	0.0409	0.0228783	CNR1/ADORA2A/CDK5	3	1.84299	5.91253
GO:0055001	muscle cell development	4/95	184/18723	0.0143702	0.0409067	0.0228821	PPARA/CDK1/BCL2/CCNB1	4	1.84254	4.28444
GO:0006576	cellular biogenic amine metabolic process	3/95	101/18723	0.0147414	0.0418897	0.023432	TDO2/TACR3/IDO1	3	1.83146	5.85399
GO:0046939	nucleotide phosphorylation	3/95	101/18723	0.0147414	0.0418897	0.023432	PPARA/P2RX7/APP	3	1.83146	5.85399
GO:0031345	negative regulation of cell projection organization	4/95	186/18723	0.0148969	0.0422209	0.0236172	PRKCD/TRPV4/CDK5R1/CDK5	4	1.8269	4.23837
GO:0071706	tumor necrosis factor superfamily cytokine production	4/95	186/18723	0.0148969	0.0422209	0.0236172	TLR2/TLR4/TSPO/APP	4	1.8269	4.23837
GO:1903555	regulation of tumor necrosis factor superfamily cytokine production	4/95	186/18723	0.0148969	0.0422209	0.0236172	TLR2/TLR4/TSPO/APP	4	1.8269	4.23837
GO:0001990	regulation of systemic arterial blood pressure by hormone	2/95	37/18723	0.0151182	0.0426304	0.0238463	ACE/AGTR1	2	1.8205	10.6532
GO:0031112	positive regulation of microtubule polymerization or depolymerization	2/95	37/18723	0.0151182	0.0426304	0.0238463	TRPV4/CDK5R1	2	1.8205	10.6532
GO:0043029	T cell homeostasis	2/95	37/18723	0.0151182	0.0426304	0.0238463	BCL2/CASP3	2	1.8205	10.6532
GO:0043368	positive T cell selection	2/95	37/18723	0.0151182	0.0426304	0.0238463	CTSL/BCL2	2	1.8205	10.6532
GO:1905332	positive regulation of morphogenesis of an epithelium	2/95	37/18723	0.0151182	0.0426304	0.0238463	AR/ABL1	2	1.8205	10.6532
GO:0032677	regulation of interleukin-8 production	3/95	102/18723	0.0151333	0.0426304	0.0238463	TLR2/TLR4/ELANE	3	1.82007	5.79659
GO:0062014	negative regulation of small molecule metabolic process	3/95	102/18723	0.0151333	0.0426304	0.0238463	CNR1/NFKB1/PPARA	3	1.82007	5.79659
GO:0002695	negative regulation of leukocyte activation	4/95	187/18723	0.0151648	0.0426821	0.0238752	CNR2/CNR1/ADORA2A/CASP3	4	1.81916	4.21571
GO:0001906	cell killing	4/95	188/18723	0.0154357	0.0433694	0.0242597	P2RX7/ELANE/BCL2L1/MAPK8	4	1.81147	4.19328
GO:0030308	negative regulation of cell growth	4/95	188/18723	0.0154357	0.0433694	0.0242597	PPARA/BCL2/CDK5R1/CDK5	4	1.81147	4.19328
GO:0002027	regulation of heart rate	3/95	103/18723	0.015531	0.0434869	0.0243254	SCN10A/TRPV1/TACR3	3	1.8088	5.74032
GO:0019395	fatty acid oxidation	3/95	103/18723	0.015531	0.0434869	0.0243254	CNR1/PPARA/MAPK14	3	1.8088	5.74032
GO:0032637	interleukin-8 production	3/95	103/18723	0.015531	0.0434869	0.0243254	TLR2/TLR4/ELANE	3	1.8088	5.74032
GO:0032760	positive regulation of tumor necrosis factor production	3/95	103/18723	0.015531	0.0434869	0.0243254	TLR2/TLR4/APP	3	1.8088	5.74032
GO:0046651	lymphocyte proliferation	5/95	288/18723	0.015679	0.0438256	0.0245149	TLR4/PRKCD/BCL2/ABL1/CASP3	5	1.80468	3.4216
GO:1903311	regulation of mRNA metabolic process	5/95	288/18723	0.015679	0.0438256	0.0245149	PRKCD/PRKCA/MAPK14/PABPC1/CCNB1	5	1.80468	3.4216
GO:0009060	aerobic respiration	4/95	189/18723	0.0157096	0.0438734	0.0245416	CDK1/TRPV4/VCP/CCNB1	4	1.80384	4.17109
GO:0002478	antigen processing and presentation of exogenous peptide antigen	2/95	38/18723	0.0159059	0.0442316	0.0247419	CTSS/CTSL	2	1.79844	10.3729
GO:0010613	positive regulation of cardiac muscle hypertrophy	2/95	38/18723	0.0159059	0.0442316	0.0247419	PRKCA/TRPC3	2	1.79844	10.3729
GO:0030279	negative regulation of ossification	2/95	38/18723	0.0159059	0.0442316	0.0247419	BCL2/CCR1	2	1.79844	10.3729
GO:0042596	fear response	2/95	38/18723	0.0159059	0.0442316	0.0247419	BCL2/GABRA5	2	1.79844	10.3729
GO:1903725	regulation of phospholipid metabolic process	2/95	38/18723	0.0159059	0.0442316	0.0247419	PRKCD/SCARB1	2	1.79844	10.3729
GO:0007200	phospholipase C-activating G protein-coupled receptor signaling pathway	3/95	104/18723	0.0159347	0.0442358	0.0247443	HCRTR2/GRM5/AGTR1	3	1.79766	5.68512
GO:1903076	regulation of protein localization to plasma membrane	3/95	104/18723	0.0159347	0.0442358	0.0247443	AR/BCL2L1/CDK5	3	1.79766	5.68512
GO:0009566	fertilization	4/95	190/18723	0.0159866	0.0443041	0.0247825	AR/CDK1/TRPC3/BCL2L1	4	1.79624	4.14914
GO:0051216	cartilage development	4/95	190/18723	0.0159866	0.0443041	0.0247825	RARB/CTSK/MAPK14/TRPV4	4	1.79624	4.14914
GO:0016079	synaptic vesicle exocytosis	3/95	105/18723	0.0163442	0.0452567	0.0253153	CNR1/ADORA2A/CDK5	3	1.78664	5.63098
GO:0014742	positive regulation of muscle hypertrophy	2/95	39/18723	0.016711	0.045937	0.0256959	PRKCA/TRPC3	2	1.777	10.1069
GO:0021587	cerebellum morphogenesis	2/95	39/18723	0.016711	0.045937	0.0256959	ABL1/CDK5	2	1.777	10.1069
GO:0032728	positive regulation of interferon-beta production	2/95	39/18723	0.016711	0.045937	0.0256959	TLR2/TLR4	2	1.777	10.1069
GO:0036297	interstrand cross-link repair	2/95	39/18723	0.016711	0.045937	0.0256959	XPA/VCP	2	1.777	10.1069
GO:0045923	positive regulation of fatty acid metabolic process	2/95	39/18723	0.016711	0.045937	0.0256959	PPARG/PPARA	2	1.777	10.1069
GO:0046326	positive regulation of glucose import	2/95	39/18723	0.016711	0.045937	0.0256959	MAPK14/TERT	2	1.777	10.1069
GO:0046621	negative regulation of organ growth	2/95	39/18723	0.016711	0.045937	0.0256959	PPARA/MAPK11	2	1.777	10.1069
GO:2000249	regulation of actin cytoskeleton reorganization	2/95	39/18723	0.016711	0.045937	0.0256959	ABL1/CDK5	2	1.777	10.1069
GO:0006090	pyruvate metabolic process	3/95	106/18723	0.0167596	0.045937	0.0256959	PPARA/P2RX7/APP	3	1.77574	5.57786
GO:0006766	vitamin metabolic process	3/95	106/18723	0.0167596	0.045937	0.0256959	NFKB1/SLC2A1/SLC2A3	3	1.77574	5.57786
GO:0019882	antigen processing and presentation	3/95	106/18723	0.0167596	0.045937	0.0256959	CTSS/CTSL/ACE	3	1.77574	5.57786
GO:1905477	positive regulation of protein localization to membrane	3/95	106/18723	0.0167596	0.045937	0.0256959	CDK5R1/MAPK8/CDK5	3	1.77574	5.57786
GO:0031532	actin cytoskeleton reorganization	3/95	107/18723	0.017181	0.0469334	0.0262532	TRPV4/ABL1/CDK5	3	1.76495	5.52573
GO:0071868	cellular response to monoamine stimulus	3/95	107/18723	0.017181	0.0469334	0.0262532	HRH2/ABL1/APP	3	1.76495	5.52573
GO:0071870	cellular response to catecholamine stimulus	3/95	107/18723	0.017181	0.0469334	0.0262532	HRH2/ABL1/APP	3	1.76495	5.52573
GO:1903557	positive regulation of tumor necrosis factor superfamily cytokine production	3/95	107/18723	0.017181	0.0469334	0.0262532	TLR2/TLR4/APP	3	1.76495	5.52573
GO:0009187	cyclic nucleotide metabolic process	2/95	40/18723	0.0175331	0.0477346	0.0267014	PDE5A/PDE4A	2	1.75614	9.85421
GO:0014037	Schwann cell differentiation	2/95	40/18723	0.0175331	0.0477346	0.0267014	CDK1/CDK5	2	1.75614	9.85421
GO:0045429	positive regulation of nitric oxide biosynthetic process	2/95	40/18723	0.0175331	0.0477346	0.0267014	TLR4/TRPV1	2	1.75614	9.85421
GO:0071276	cellular response to cadmium ion	2/95	40/18723	0.0175331	0.0477346	0.0267014	MMP9/MAPK8	2	1.75614	9.85421
GO:0033138	positive regulation of peptidyl-serine phosphorylation	3/95	108/18723	0.0176082	0.0478589	0.0267709	BCL2/PIK3CA/APP	3	1.75429	5.47456
GO:0034440	lipid oxidation	3/95	108/18723	0.0176082	0.0478589	0.0267709	CNR1/PPARA/MAPK14	3	1.75429	5.47456
GO:0051258	protein polymerization	5/95	297/18723	0.0176726	0.0479835	0.0268406	GBA2/PRKCD/TRPV4/ABL1/CDK5R1	5	1.7527	3.31792
GO:0006006	glucose metabolic process	4/95	196/18723	0.0177131	0.0479835	0.0268406	PPARA/MAPK14/BAD/PIK3CA	4	1.7517	4.02213
GO:0045664	regulation of neuron differentiation	4/95	196/18723	0.0177131	0.0479835	0.0268406	NCOA1/BCL2/CDK5R1/APP	4	1.7517	4.02213
GO:0071674	mononuclear cell migration	4/95	196/18723	0.0177131	0.0479835	0.0268406	TRPV4/ADAM17/CCR1/APP	4	1.7517	4.02213
GO:0010720	positive regulation of cell development	5/95	298/18723	0.017904	0.0484602	0.0271073	TLR2/TSPO/BCL2/ABL1/BAD	5	1.74705	3.30678
GO:0042594	response to starvation	4/95	197/18723	0.0180117	0.0487112	0.0272477	PPARA/BCL2/SLC2A1/MAPK8	4	1.74444	4.00171
GO:0050864	regulation of B cell activation	4/95	198/18723	0.0183135	0.0494796	0.0276775	TLR4/BCL2/CASP3/BAD	4	1.73723	3.9815
GO:0032733	positive regulation of interleukin-10 production	2/95	41/18723	0.018372	0.0494796	0.0276775	TLR2/TLR4	2	1.73584	9.61386
GO:1900371	regulation of purine nucleotide biosynthetic process	2/95	41/18723	0.018372	0.0494796	0.0276775	PPARA/VCP	2	1.73584	9.61386
GO:1901385	regulation of voltage-gated calcium channel activity	2/95	41/18723	0.018372	0.0494796	0.0276775	CRHR1/CDK5	2	1.73584	9.61386
GO:1904407	positive regulation of nitric oxide metabolic process	2/95	41/18723	0.018372	0.0494796	0.0276775	TLR4/TRPV1	2	1.73584	9.61386
GO:0009408	response to heat	3/95	110/18723	0.0184803	0.0496889	0.0277946	TRPV4/TRPV1/VCP	3	1.73329	5.37502
GO:0061387	regulation of extent of cell growth	3/95	110/18723	0.0184803	0.0496889	0.0277946	ABL1/CDK5R1/CDK5	3	1.73329	5.37502
GO:0001938	positive regulation of endothelial cell proliferation	3/95	111/18723	0.0189253	0.0507203	0.0283715	PRKCA/ADAM17/AGTR1	3	1.72296	5.3266
GO:0071867	response to monoamine	3/95	111/18723	0.0189253	0.0507203	0.0283715	HRH2/ABL1/APP	3	1.72296	5.3266
GO:0071869	response to catecholamine	3/95	111/18723	0.0189253	0.0507203	0.0283715	HRH2/ABL1/APP	3	1.72296	5.3266
GO:0099003	vesicle-mediated transport in synapse	4/95	200/18723	0.0189264	0.0507203	0.0283715	CNR1/ADORA2A/CDK5R1/CDK5	4	1.72293	3.94168
GO:0009154	purine ribonucleotide catabolic process	2/95	42/18723	0.0192277	0.0509809	0.0285173	PDE5A/PDE4A	2	1.71607	9.38496
GO:0010939	regulation of necrotic cell death	2/95	42/18723	0.0192277	0.0509809	0.0285173	ASAH1/TSPO	2	1.71607	9.38496
GO:0021575	hindbrain morphogenesis	2/95	42/18723	0.0192277	0.0509809	0.0285173	ABL1/CDK5	2	1.71607	9.38496
GO:0021795	cerebral cortex cell migration	2/95	42/18723	0.0192277	0.0509809	0.0285173	CDK5R1/CDK5	2	1.71607	9.38496
GO:0030808	regulation of nucleotide biosynthetic process	2/95	42/18723	0.0192277	0.0509809	0.0285173	PPARA/VCP	2	1.71607	9.38496
GO:0030890	positive regulation of B cell proliferation	2/95	42/18723	0.0192277	0.0509809	0.0285173	TLR4/BCL2	2	1.71607	9.38496
GO:0033003	regulation of mast cell activation	2/95	42/18723	0.0192277	0.0509809	0.0285173	CNR2/CNR1	2	1.71607	9.38496
GO:0046688	response to copper ion	2/95	42/18723	0.0192277	0.0509809	0.0285173	CDK1/APP	2	1.71607	9.38496
GO:0055090	acylglycerol homeostasis	2/95	42/18723	0.0192277	0.0509809	0.0285173	ADORA1/SCARB1	2	1.71607	9.38496
GO:0070328	triglyceride homeostasis	2/95	42/18723	0.0192277	0.0509809	0.0285173	ADORA1/SCARB1	2	1.71607	9.38496
GO:0072595	maintenance of protein localization in organelle	2/95	42/18723	0.0192277	0.0509809	0.0285173	TSPO/CDK5	2	1.71607	9.38496
GO:1902895	positive regulation of pri-miRNA transcription by RNA polymerase II	2/95	42/18723	0.0192277	0.0509809	0.0285173	PPARG/TERT	2	1.71607	9.38496
GO:2000404	regulation of T cell migration	2/95	42/18723	0.0192277	0.0509809	0.0285173	ADAM17/APP	2	1.71607	9.38496
GO:0046632	alpha-beta T cell differentiation	3/95	112/18723	0.0193762	0.0513327	0.0287141	CTSL/BCL2/ABL1	3	1.71273	5.27904
GO:0007409	axonogenesis	6/95	418/18723	0.0196546	0.0520278	0.029103	S100B/BCL2/ABL1/CDK5R1/APP/CDK5	6	1.70654	2.82896
GO:0044106	cellular amine metabolic process	3/95	113/18723	0.019833	0.0524574	0.0293432	TDO2/TACR3/IDO1	3	1.70261	5.23232
GO:0032869	cellular response to insulin stimulus	4/95	203/18723	0.0198695	0.052511	0.0293732	PPARG/STAT1/PRKCD/PIK3CA	4	1.70181	3.88343
GO:0002861	regulation of inflammatory response to antigenic stimulus	2/95	43/18723	0.0200999	0.0527337	0.0294978	CNR1/MAPK14	2	1.69681	9.16671
GO:0006509	membrane protein ectodomain proteolysis	2/95	43/18723	0.0200999	0.0527337	0.0294978	MMP7/ADAM17	2	1.69681	9.16671
GO:0009268	response to pH	2/95	43/18723	0.0200999	0.0527337	0.0294978	CTSS/TRPV1	2	1.69681	9.16671
GO:0030517	negative regulation of axon extension	2/95	43/18723	0.0200999	0.0527337	0.0294978	CDK5R1/CDK5	2	1.69681	9.16671
GO:0046717	acid secretion	2/95	43/18723	0.0200999	0.0527337	0.0294978	HRH2/TRPV1	2	1.69681	9.16671
GO:0060443	mammary gland morphogenesis	2/95	43/18723	0.0200999	0.0527337	0.0294978	AR/CAPN1	2	1.69681	9.16671
GO:0061383	trabecula morphogenesis	2/95	43/18723	0.0200999	0.0527337	0.0294978	FKBP1A/MMP2	2	1.69681	9.16671
GO:0120178	steroid hormone biosynthetic process	2/95	43/18723	0.0200999	0.0527337	0.0294978	TSPO/SCARB1	2	1.69681	9.16671
GO:0140353	lipid export from cell	2/95	43/18723	0.0200999	0.0527337	0.0294978	AGTR1/CRHR1	2	1.69681	9.16671
GO:1901888	regulation of cell junction assembly	4/95	204/18723	0.0201902	0.0529279	0.0296064	TLR2/ACE/ABL1/APP	4	1.69486	3.8644
GO:0002244	hematopoietic progenitor cell differentiation	3/95	114/18723	0.0202958	0.0530335	0.0296655	BCL2/ACE/ABL1	3	1.69259	5.18643
GO:0046660	female sex differentiation	3/95	114/18723	0.0202958	0.0530335	0.0296655	BCL2/CASP3/BCL2L1	3	1.69259	5.18643
GO:0090100	positive regulation of transmembrane receptor protein serine/threonine kinase signaling pathway	3/95	114/18723	0.0202958	0.0530335	0.0296655	PPARG/MEN1/ADAM17	3	1.69259	5.18643
GO:1904892	regulation of receptor signaling pathway via STAT	3/95	114/18723	0.0202958	0.0530335	0.0296655	PPARG/CDK5R1/CDK5	3	1.69259	5.18643
GO:0072594	establishment of protein localization to organelle	6/95	422/18723	0.0204883	0.0534935	0.0299228	PRKCD/CDK1/MAPK14/TSPO/TERT/MAPK8	6	1.68849	2.80215
GO:0060348	bone development	4/95	205/18723	0.020514	0.0535178	0.0299364	RARB/MAPK14/MAPK11/TRPV4	4	1.68795	3.84555
GO:0008016	regulation of heart contraction	4/95	206/18723	0.0208411	0.0543274	0.0303893	SCN10A/TRPV1/ADORA1/TACR3	4	1.68108	3.82688
GO:0002066	columnar/cuboidal epithelial cell development	2/95	44/18723	0.0209884	0.0544056	0.030433	RARB/BAD	2	1.67802	8.95837
GO:0006378	mRNA polyadenylation	2/95	44/18723	0.0209884	0.0544056	0.030433	PABPC1/APP	2	1.67802	8.95837
GO:0008542	visual learning	2/95	44/18723	0.0209884	0.0544056	0.030433	APP/CDK5	2	1.67802	8.95837
GO:0032620	interleukin-17 production	2/95	44/18723	0.0209884	0.0544056	0.030433	SPHK1/TLR4	2	1.67802	8.95837
GO:0032660	regulation of interleukin-17 production	2/95	44/18723	0.0209884	0.0544056	0.030433	SPHK1/TLR4	2	1.67802	8.95837
GO:0045124	regulation of bone resorption	2/95	44/18723	0.0209884	0.0544056	0.030433	PRKCA/P2RX7	2	1.67802	8.95837
GO:0062208	positive regulation of pattern recognition receptor signaling pathway	2/95	44/18723	0.0209884	0.0544056	0.030433	TLR2/TLR4	2	1.67802	8.95837
GO:0031123	RNA 3'-end processing	3/95	116/18723	0.0212391	0.0549677	0.0307474	PABPC1/APP/CCNB1	3	1.67286	5.09701
GO:0033559	unsaturated fatty acid metabolic process	3/95	116/18723	0.0212391	0.0549677	0.0307474	GSTM1/ELOVL6/TNFRSF1A	3	1.67286	5.09701
GO:1903131	mononuclear cell differentiation	6/95	426/18723	0.0213458	0.0551999	0.0308773	PPARG/CTSL/BCL2/ADAM17/ABL1/BAD	6	1.67069	2.77583
GO:0006836	neurotransmitter transport	4/95	208/18723	0.0215049	0.0555671	0.0310827	CNR1/ADORA2A/GRM4/CDK5	4	1.66746	3.79008
GO:1902905	positive regulation of supramolecular fiber organization	4/95	209/18723	0.0218416	0.0561678	0.0314187	TRPV4/ABL1/CDK5R1/APP	4	1.66072	3.77195
GO:0008631	intrinsic apoptotic signaling pathway in response to oxidative stress	2/95	45/18723	0.021893	0.0561678	0.0314187	PRKCD/BCL2	2	1.65969	8.7593
GO:0035307	positive regulation of protein dephosphorylation	2/95	45/18723	0.021893	0.0561678	0.0314187	PRKCD/ADORA1	2	1.65969	8.7593
GO:0035987	endodermal cell differentiation	2/95	45/18723	0.021893	0.0561678	0.0314187	MMP9/MMP2	2	1.65969	8.7593
GO:0042551	neuron maturation	2/95	45/18723	0.021893	0.0561678	0.0314187	BCL2/APP	2	1.65969	8.7593
GO:0043631	RNA polyadenylation	2/95	45/18723	0.021893	0.0561678	0.0314187	PABPC1/APP	2	1.65969	8.7593
GO:0048538	thymus development	2/95	45/18723	0.021893	0.0561678	0.0314187	BCL2/ABL1	2	1.65969	8.7593
GO:0048599	oocyte development	2/95	45/18723	0.021893	0.0561678	0.0314187	BCL2/CCNB1	2	1.65969	8.7593
GO:2000273	positive regulation of signaling receptor activity	2/95	45/18723	0.021893	0.0561678	0.0314187	ADAM17/ADORA1	2	1.65969	8.7593
GO:0002768	immune response-regulating cell surface receptor signaling pathway	5/95	315/18723	0.0221494	0.056747	0.0317427	PRKCD/BCL2/ABL1/PIK3CA/MAPK8	5	1.65464	3.12832
GO:0007613	memory	3/95	118/18723	0.0222061	0.056747	0.0317427	CNR1/S100B/SCN2A	3	1.65353	5.01062
GO:0009308	amine metabolic process	3/95	118/18723	0.0222061	0.056747	0.0317427	TDO2/TACR3/IDO1	3	1.65353	5.01062
GO:0022612	gland morphogenesis	3/95	118/18723	0.0222061	0.056747	0.0317427	AR/BCL2/CAPN1	3	1.65353	5.01062
GO:0051101	regulation of DNA binding	3/95	118/18723	0.0222061	0.056747	0.0317427	PPARG/MMP9/MAPK8	3	1.65353	5.01062
GO:0006195	purine nucleotide catabolic process	2/95	46/18723	0.0228136	0.0580709	0.0324833	PDE5A/PDE4A	2	1.64181	8.56888
GO:0010828	positive regulation of glucose transmembrane transport	2/95	46/18723	0.0228136	0.0580709	0.0324833	MAPK14/TERT	2	1.64181	8.56888
GO:0010830	regulation of myotube differentiation	2/95	46/18723	0.0228136	0.0580709	0.0324833	MAPK14/BCL2	2	1.64181	8.56888
GO:0031018	endocrine pancreas development	2/95	46/18723	0.0228136	0.0580709	0.0324833	MEN1/BAD	2	1.64181	8.56888
GO:0032924	activin receptor signaling pathway	2/95	46/18723	0.0228136	0.0580709	0.0324833	FKBP1A/MEN1	2	1.64181	8.56888
GO:0009749	response to glucose	4/95	212/18723	0.0228711	0.0581718	0.0325397	MEN1/CASP3/BAD/PIK3CA	4	1.64071	3.71857
GO:0015980	energy derivation by oxidation of organic compounds	5/95	318/18723	0.022961	0.0583547	0.032642	CDK1/TRPV4/VCP/PIK3CA/CCNB1	5	1.63901	3.09881
GO:0002761	regulation of myeloid leukocyte differentiation	3/95	120/18723	0.0231969	0.0587704	0.0328746	TLR4/PRKCA/CCR1	3	1.63457	4.92711
GO:0030218	erythrocyte differentiation	3/95	120/18723	0.0231969	0.0587704	0.0328746	STAT1/MAPK14/CASP3	3	1.63457	4.92711
GO:0032411	positive regulation of transporter activity	3/95	120/18723	0.0231969	0.0587704	0.0328746	PRKCD/CTSS/CDK5	3	1.63457	4.92711
GO:0048675	axon extension	3/95	120/18723	0.0231969	0.0587704	0.0328746	ABL1/CDK5R1/CDK5	3	1.63457	4.92711
GO:0001505	regulation of neurotransmitter levels	4/95	213/18723	0.0232208	0.0587849	0.0328827	CNR1/ADORA2A/GRM4/CDK5	4	1.63412	3.70111
GO:0002224	toll-like receptor signaling pathway	3/95	121/18723	0.0237013	0.0592471	0.0331412	TLR2/TLR4/CTSS	3	1.62523	4.88639
GO:0003044	regulation of systemic arterial blood pressure mediated by a chemical signal	2/95	47/18723	0.0237499	0.0592471	0.0331412	ACE/AGTR1	2	1.62434	8.38656
GO:0007595	lactation	2/95	47/18723	0.0237499	0.0592471	0.0331412	NCOA1/CCND1	2	1.62434	8.38656
GO:0009261	ribonucleotide catabolic process	2/95	47/18723	0.0237499	0.0592471	0.0331412	PDE5A/PDE4A	2	1.62434	8.38656
GO:0010799	regulation of peptidyl-threonine phosphorylation	2/95	47/18723	0.0237499	0.0592471	0.0331412	SPHK1/APP	2	1.62434	8.38656
GO:0010803	regulation of tumor necrosis factor-mediated signaling pathway	2/95	47/18723	0.0237499	0.0592471	0.0331412	SPHK1/ADAM17	2	1.62434	8.38656
GO:0019884	antigen processing and presentation of exogenous antigen	2/95	47/18723	0.0237499	0.0592471	0.0331412	CTSS/CTSL	2	1.62434	8.38656
GO:0031641	regulation of myelination	2/95	47/18723	0.0237499	0.0592471	0.0331412	RARB/S100B	2	1.62434	8.38656
GO:0035850	epithelial cell differentiation involved in kidney development	2/95	47/18723	0.0237499	0.0592471	0.0331412	STAT1/MMP9	2	1.62434	8.38656
GO:0042311	vasodilation	2/95	47/18723	0.0237499	0.0592471	0.0331412	ADORA1/ADORA2A	2	1.62434	8.38656
GO:0043114	regulation of vascular permeability	2/95	47/18723	0.0237499	0.0592471	0.0331412	TRPV4/ADORA2A	2	1.62434	8.38656
GO:0045332	phospholipid translocation	2/95	47/18723	0.0237499	0.0592471	0.0331412	PRKCD/P2RX7	2	1.62434	8.38656
GO:0045646	regulation of erythrocyte differentiation	2/95	47/18723	0.0237499	0.0592471	0.0331412	STAT1/MAPK14	2	1.62434	8.38656
GO:0050798	activated T cell proliferation	2/95	47/18723	0.0237499	0.0592471	0.0331412	ABL1/CASP3	2	1.62434	8.38656
GO:0050885	neuromuscular process controlling balance	2/95	47/18723	0.0237499	0.0592471	0.0331412	ABL1/APP	2	1.62434	8.38656
GO:0061001	regulation of dendritic spine morphogenesis	2/95	47/18723	0.0237499	0.0592471	0.0331412	CDK5R1/CDK5	2	1.62434	8.38656
GO:0101023	vascular endothelial cell proliferation	2/95	47/18723	0.0237499	0.0592471	0.0331412	PPARG/ADAM17	2	1.62434	8.38656
GO:0120163	negative regulation of cold-induced thermogenesis	2/95	47/18723	0.0237499	0.0592471	0.0331412	TLR4/ADAM17	2	1.62434	8.38656
GO:1905562	regulation of vascular endothelial cell proliferation	2/95	47/18723	0.0237499	0.0592471	0.0331412	PPARG/ADAM17	2	1.62434	8.38656
GO:0002688	regulation of leukocyte chemotaxis	3/95	122/18723	0.0242115	0.0603523	0.0337594	TRPV4/ADAM17/CCR1	3	1.61598	4.84633
GO:0008544	epidermis development	5/95	324/18723	0.0246416	0.0612924	0.0342853	ASAH1/STS/PPARA/BCL2/CASP3	5	1.60833	3.04142
GO:0002673	regulation of acute inflammatory response	2/95	48/18723	0.0247019	0.0612924	0.0342853	CNR1/ADORA1	2	1.60727	8.21184
GO:0030261	chromosome condensation	2/95	48/18723	0.0247019	0.0612924	0.0342853	CDK1/CCNB1	2	1.60727	8.21184
GO:0042149	cellular response to glucose starvation	2/95	48/18723	0.0247019	0.0612924	0.0342853	BCL2/SLC2A1	2	1.60727	8.21184
GO:0048146	positive regulation of fibroblast proliferation	2/95	48/18723	0.0247019	0.0612924	0.0342853	SPHK1/CCNB1	2	1.60727	8.21184
GO:1903053	regulation of extracellular matrix organization	2/95	48/18723	0.0247019	0.0612924	0.0342853	TNFRSF1A/ABL1	2	1.60727	8.21184
GO:0006690	icosanoid metabolic process	3/95	123/18723	0.0247277	0.0613097	0.0342949	GSTM1/TLR2/TNFRSF1A	3	1.60682	4.80693
GO:0007015	actin filament organization	6/95	442/18723	0.0250195	0.0619857	0.0346731	GBA2/PRKCD/BCL2/TRPV4/ABL1/PIK3CA	6	1.60172	2.67535
GO:0051960	regulation of nervous system development	6/95	443/18723	0.0252623	0.0625395	0.0349829	RARB/TLR2/S100B/TSPO/CDK5R1/CDK5	6	1.59753	2.66931
GO:0009746	response to hexose	4/95	219/18723	0.0253872	0.0628008	0.0351291	MEN1/CASP3/BAD/PIK3CA	4	1.59539	3.59971
GO:0007517	muscle organ development	5/95	327/18723	0.0255109	0.0630186	0.0352509	S100B/FKBP1A/MAPK14/BCL2/CDK5	5	1.59327	3.01352
GO:0006692	prostanoid metabolic process	2/95	49/18723	0.0256692	0.0630186	0.0352509	GSTM1/TNFRSF1A	2	1.59059	8.04425
GO:0006693	prostaglandin metabolic process	2/95	49/18723	0.0256692	0.0630186	0.0352509	GSTM1/TNFRSF1A	2	1.59059	8.04425
GO:0006953	acute-phase response	2/95	49/18723	0.0256692	0.0630186	0.0352509	CNR1/TRPV1	2	1.59059	8.04425
GO:0008206	bile acid metabolic process	2/95	49/18723	0.0256692	0.0630186	0.0352509	GBA2/NPC1	2	1.59059	8.04425
GO:0009395	phospholipid catabolic process	2/95	49/18723	0.0256692	0.0630186	0.0352509	PRKCD/SCARB1	2	1.59059	8.04425
GO:0009994	oocyte differentiation	2/95	49/18723	0.0256692	0.0630186	0.0352509	BCL2/CCNB1	2	1.59059	8.04425
GO:0060964	regulation of gene silencing by miRNA	2/95	49/18723	0.0256692	0.0630186	0.0352509	PPARG/TERT	2	1.59059	8.04425
GO:0060986	endocrine hormone secretion	2/95	49/18723	0.0256692	0.0630186	0.0352509	AGTR1/CRHR1	2	1.59059	8.04425
GO:0072091	regulation of stem cell proliferation	2/95	49/18723	0.0256692	0.0630186	0.0352509	ACE/TERT	2	1.59059	8.04425
GO:0002064	epithelial cell development	4/95	220/18723	0.0257597	0.0631423	0.0353201	RARB/AR/TNFRSF1A/BAD	4	1.58906	3.58335
GO:0048705	skeletal system morphogenesis	4/95	220/18723	0.0257597	0.0631423	0.0353201	RARB/MAPK14/TRPV4/MMP2	4	1.58906	3.58335
GO:1904375	regulation of protein localization to cell periphery	3/95	125/18723	0.0257779	0.0631423	0.0353201	AR/BCL2L1/CDK5	3	1.58875	4.73002
GO:0050863	regulation of T cell activation	5/95	329/18723	0.0261012	0.0638861	0.0357361	ADORA2A/ABL1/CASP3/BAD/PIK3CA	5	1.58334	2.9952
GO:2001235	positive regulation of apoptotic signaling pathway	3/95	126/18723	0.0263119	0.0643533	0.0359975	PRKCD/ADORA2A/BAD	3	1.57985	4.69248
GO:0007632	visual behavior	2/95	50/18723	0.0266518	0.0649401	0.0363257	APP/CDK5	2	1.57427	7.88337
GO:0015872	dopamine transport	2/95	50/18723	0.0266518	0.0649401	0.0363257	CNR1/GRM2	2	1.57427	7.88337
GO:0045058	T cell selection	2/95	50/18723	0.0266518	0.0649401	0.0363257	CTSL/BCL2	2	1.57427	7.88337
GO:0050873	brown fat cell differentiation	2/95	50/18723	0.0266518	0.0649401	0.0363257	MAPK14/TRPV4	2	1.57427	7.88337
GO:0060688	regulation of morphogenesis of a branching structure	2/95	50/18723	0.0266518	0.0649401	0.0363257	AR/ABL1	2	1.57427	7.88337
GO:0035270	endocrine system development	3/95	127/18723	0.0268519	0.0653295	0.0365435	TSPO/MEN1/BAD	3	1.57103	4.65553
GO:0048565	digestive tract development	3/95	127/18723	0.0268519	0.0653295	0.0365435	RARB/BCL2/CCNB1	3	1.57103	4.65553
GO:0050920	regulation of chemotaxis	4/95	223/18723	0.0268971	0.0653905	0.0365777	ELANE/TRPV4/ADAM17/CCR1	4	1.57029	3.53514
GO:0035303	regulation of dephosphorylation	3/95	128/18723	0.0273977	0.0665578	0.0372306	PRKCD/FKBP1A/ADORA1	3	1.56229	4.61916
GO:0043124	negative regulation of I-kappaB kinase/NF-kappaB signaling	2/95	51/18723	0.0276495	0.0669192	0.0374327	STAT1/ABL1	2	1.55831	7.72879
GO:0045668	negative regulation of osteoblast differentiation	2/95	51/18723	0.0276495	0.0669192	0.0374327	PPARG/MEN1	2	1.55831	7.72879
GO:0046850	regulation of bone remodeling	2/95	51/18723	0.0276495	0.0669192	0.0374327	PRKCA/P2RX7	2	1.55831	7.72879
GO:0051339	regulation of lyase activity	2/95	51/18723	0.0276495	0.0669192	0.0374327	GRM2/CRHR1	2	1.55831	7.72879
GO:1903307	positive regulation of regulated secretory pathway	2/95	51/18723	0.0276495	0.0669192	0.0374327	CNR1/CDK5	2	1.55831	7.72879
GO:0034284	response to monosaccharide	4/95	225/18723	0.0276719	0.0669235	0.0374352	MEN1/CASP3/BAD/PIK3CA	4	1.55796	3.50372
GO:0034101	erythrocyte homeostasis	3/95	129/18723	0.0279495	0.0675446	0.0377826	STAT1/MAPK14/CASP3	3	1.55363	4.58335
GO:0098657	import into cell	4/95	227/18723	0.02846	0.0687271	0.038444	TRPV4/TRPV1/SLC2A1/SLC2A3	4	1.54577	3.47285
GO:0030514	negative regulation of BMP signaling pathway	2/95	52/18723	0.028662	0.0689076	0.038545	PPARG/ABL1	2	1.54269	7.58016
GO:0031103	axon regeneration	2/95	52/18723	0.028662	0.0689076	0.038545	TSPO/BCL2	2	1.54269	7.58016
GO:0034204	lipid translocation	2/95	52/18723	0.028662	0.0689076	0.038545	PRKCD/P2RX7	2	1.54269	7.58016
GO:0060147	regulation of posttranscriptional gene silencing	2/95	52/18723	0.028662	0.0689076	0.038545	PPARG/TERT	2	1.54269	7.58016
GO:0072523	purine-containing compound catabolic process	2/95	52/18723	0.028662	0.0689076	0.038545	PDE5A/PDE4A	2	1.54269	7.58016
GO:1903426	regulation of reactive oxygen species biosynthetic process	2/95	52/18723	0.028662	0.0689076	0.038545	PPARA/TLR4	2	1.54269	7.58016
GO:0006612	protein targeting to membrane	3/95	131/18723	0.0290708	0.0698387	0.0390659	ADORA1/CDK5R1/CDK5	3	1.53654	4.51338
GO:0001649	osteoblast differentiation	4/95	229/18723	0.0292613	0.0701926	0.0392638	PPARG/MAPK14/MAPK11/MEN1	4	1.53371	3.44252
GO:0045444	fat cell differentiation	4/95	229/18723	0.0292613	0.0701926	0.0392638	PPARG/CCND1/MAPK14/TRPV4	4	1.53371	3.44252
GO:0030595	leukocyte chemotaxis	4/95	230/18723	0.029667	0.0708529	0.0396331	CNR2/TRPV4/ADAM17/CCR1	4	1.52773	3.42755
GO:0001541	ovarian follicle development	2/95	53/18723	0.0296893	0.0708529	0.0396331	BCL2/BCL2L1	2	1.5274	7.43714
GO:0007566	embryo implantation	2/95	53/18723	0.0296893	0.0708529	0.0396331	MMP9/MMP2	2	1.5274	7.43714
GO:0034381	plasma lipoprotein particle clearance	2/95	53/18723	0.0296893	0.0708529	0.0396331	SOAT1/SCARB1	2	1.5274	7.43714
GO:0060966	regulation of gene silencing by RNA	2/95	53/18723	0.0296893	0.0708529	0.0396331	PPARG/TERT	2	1.5274	7.43714
GO:1990090	cellular response to nerve growth factor stimulus	2/95	53/18723	0.0296893	0.0708529	0.0396331	TRPV1/APP	2	1.5274	7.43714
GO:2000772	regulation of cellular senescence	2/95	53/18723	0.0296893	0.0708529	0.0396331	ABL1/TERT	2	1.5274	7.43714
GO:0010565	regulation of cellular ketone metabolic process	3/95	133/18723	0.0302157	0.0720563	0.0403063	CNR1/PPARG/PPARA	3	1.51977	4.44551
GO:0006402	mRNA catabolic process	4/95	232/18723	0.0304884	0.0726532	0.0406402	PRKCD/PRKCA/MAPK14/PABPC1	4	1.51587	3.398
GO:0001706	endoderm formation	2/95	54/18723	0.0307311	0.0731241	0.0409036	MMP9/MMP2	2	1.51242	7.29942
GO:0060350	endochondral bone morphogenesis	2/95	54/18723	0.0307311	0.0731241	0.0409036	RARB/TRPV4	2	1.51242	7.29942
GO:0032271	regulation of protein polymerization	4/95	233/18723	0.0309041	0.0734821	0.0411039	GBA2/PRKCD/ABL1/CDK5R1	4	1.50998	3.38342
GO:0060560	developmental growth involved in morphogenesis	4/95	234/18723	0.0313232	0.074424	0.0416308	ABL1/CDK5R1/APP/CDK5	4	1.50413	3.36896
GO:0038066	p38MAPK cascade	2/95	55/18723	0.0317872	0.0753612	0.042155	SPHK1/MAPK14	2	1.49775	7.1667
GO:0098900	regulation of action potential	2/95	55/18723	0.0317872	0.0753612	0.042155	CNR2/CNR1	2	1.49775	7.1667
GO:1902991	regulation of amyloid precursor protein catabolic process	2/95	55/18723	0.0317872	0.0753612	0.042155	FKBP1A/CASP3	2	1.49775	7.1667
GO:0072073	kidney epithelium development	3/95	136/18723	0.0319773	0.0757013	0.0423452	RARB/STAT1/BCL2	3	1.49516	4.34745
GO:1903305	regulation of regulated secretory pathway	3/95	136/18723	0.0319773	0.0757013	0.0423452	CNR1/ADORA2A/CDK5	3	1.49516	4.34745
GO:0030072	peptide hormone secretion	4/95	236/18723	0.0321714	0.0760499	0.0425402	CNR1/TRPV4/BAD/CRHR1	4	1.49253	3.34041
GO:0046395	carboxylic acid catabolic process	4/95	236/18723	0.0321714	0.0760499	0.0425402	CNR1/PPARA/TDO2/IDO1	4	1.49253	3.34041
GO:0010977	negative regulation of neuron projection development	3/95	137/18723	0.0325762	0.0767849	0.0429514	TRPV4/CDK5R1/CDK5	3	1.4871	4.31571
GO:0055123	digestive system development	3/95	137/18723	0.0325762	0.0767849	0.0429514	RARB/BCL2/CCNB1	3	1.4871	4.31571
GO:0060048	cardiac muscle contraction	3/95	137/18723	0.0325762	0.0767849	0.0429514	SCN10A/ADORA1/PIK3CA	3	1.4871	4.31571
GO:0019318	hexose metabolic process	4/95	237/18723	0.0326005	0.0767849	0.0429514	PPARA/MAPK14/BAD/PIK3CA	4	1.48678	3.32632
GO:0031334	positive regulation of protein-containing complex assembly	4/95	237/18723	0.0326005	0.0767849	0.0429514	TLR4/MMP3/VCP/CDK5R1	4	1.48678	3.32632
GO:0006687	glycosphingolipid metabolic process	2/95	56/18723	0.0328576	0.0769996	0.0430714	GBA2/PRKCD	2	1.48336	7.03872
GO:0022029	telencephalon cell migration	2/95	56/18723	0.0328576	0.0769996	0.0430714	CDK5R1/CDK5	2	1.48336	7.03872
GO:0032608	interferon-beta production	2/95	56/18723	0.0328576	0.0769996	0.0430714	TLR2/TLR4	2	1.48336	7.03872
GO:0032648	regulation of interferon-beta production	2/95	56/18723	0.0328576	0.0769996	0.0430714	TLR2/TLR4	2	1.48336	7.03872
GO:0043388	positive regulation of DNA binding	2/95	56/18723	0.0328576	0.0769996	0.0430714	PPARG/MMP9	2	1.48336	7.03872
GO:0048255	mRNA stabilization	2/95	56/18723	0.0328576	0.0769996	0.0430714	MAPK14/PABPC1	2	1.48336	7.03872
GO:1990089	response to nerve growth factor	2/95	56/18723	0.0328576	0.0769996	0.0430714	TRPV1/APP	2	1.48336	7.03872
GO:0051259	protein complex oligomerization	4/95	238/18723	0.033033	0.0773548	0.0432702	NLRP1/TRPV1/TRPA1/TDO2	4	1.48105	3.31234
GO:1903322	positive regulation of protein modification by small protein conjugation or removal	3/95	138/18723	0.033181	0.0776455	0.0434328	SPHK1/FKBP1A/VCP	3	1.47911	4.28444
GO:0045598	regulation of fat cell differentiation	3/95	139/18723	0.0337917	0.0790176	0.0442003	PPARG/MAPK14/TRPV4	3	1.47119	4.25362
GO:0016054	organic acid catabolic process	4/95	240/18723	0.0339081	0.0790843	0.0442376	CNR1/PPARA/TDO2/IDO1	4	1.4697	3.28474
GO:0006754	ATP biosynthetic process	2/95	57/18723	0.033942	0.0790843	0.0442376	PPARA/VCP	2	1.46926	6.91524
GO:0033619	membrane protein proteolysis	2/95	57/18723	0.033942	0.0790843	0.0442376	MMP7/ADAM17	2	1.46926	6.91524
GO:0051155	positive regulation of striated muscle cell differentiation	2/95	57/18723	0.033942	0.0790843	0.0442376	MAPK14/BCL2	2	1.46926	6.91524
GO:0061005	cell differentiation involved in kidney development	2/95	57/18723	0.033942	0.0790843	0.0442376	STAT1/MMP9	2	1.46926	6.91524
GO:0015748	organophosphate ester transport	3/95	140/18723	0.0344082	0.0799985	0.044749	PRKCD/P2RX7/SCARB1	3	1.46334	4.22323
GO:0046165	alcohol biosynthetic process	3/95	140/18723	0.0344082	0.0799985	0.044749	SPHK1/ASAH1/NFKB1	3	1.46334	4.22323
GO:0050768	negative regulation of neurogenesis	3/95	140/18723	0.0344082	0.0799985	0.044749	TSPO/CDK5R1/CDK5	3	1.46334	4.22323
GO:0006119	oxidative phosphorylation	3/95	141/18723	0.0350306	0.0811195	0.045376	CDK1/VCP/CCNB1	3	1.45555	4.19328
GO:0050921	positive regulation of chemotaxis	3/95	141/18723	0.0350306	0.0811195	0.045376	TRPV4/ADAM17/CCR1	3	1.45555	4.19328
GO:1903038	negative regulation of leukocyte cell-cell adhesion	3/95	141/18723	0.0350306	0.0811195	0.045376	PPARA/ADORA2A/CASP3	3	1.45555	4.19328
GO:0002763	positive regulation of myeloid leukocyte differentiation	2/95	58/18723	0.0350402	0.0811195	0.045376	PRKCA/CCR1	2	1.45543	6.79601
GO:0002931	response to ischemia	2/95	58/18723	0.0350402	0.0811195	0.045376	BCL2/P2RX7	2	1.45543	6.79601
GO:0010559	regulation of glycoprotein biosynthetic process	2/95	58/18723	0.0350402	0.0811195	0.045376	SOAT1/BCL2	2	1.45543	6.79601
GO:0001818	negative regulation of cytokine production	5/95	357/18723	0.0352974	0.0816567	0.0456765	NFKB1/PPARA/TLR4/TSPO/ELANE	5	1.45226	2.76028
GO:0007009	plasma membrane organization	3/95	142/18723	0.0356587	0.0824339	0.0461113	PRKCD/AR/P2RX7	3	1.44783	4.16375
GO:0009306	protein secretion	5/95	359/18723	0.036022	0.08299	0.0464223	CNR1/TLR2/TLR4/ADORA2A/BAD	5	1.44343	2.74491
GO:0006767	water-soluble vitamin metabolic process	2/95	59/18723	0.0361522	0.08299	0.0464223	SLC2A1/SLC2A3	2	1.44187	6.68082
GO:0021885	forebrain cell migration	2/95	59/18723	0.0361522	0.08299	0.0464223	CDK5R1/CDK5	2	1.44187	6.68082
GO:0035306	positive regulation of dephosphorylation	2/95	59/18723	0.0361522	0.08299	0.0464223	PRKCD/ADORA1	2	1.44187	6.68082
GO:0043407	negative regulation of MAP kinase activity	2/95	59/18723	0.0361522	0.08299	0.0464223	PPARG/PRKCD	2	1.44187	6.68082
GO:0046324	regulation of glucose import	2/95	59/18723	0.0361522	0.08299	0.0464223	MAPK14/TERT	2	1.44187	6.68082
GO:0051055	negative regulation of lipid biosynthetic process	2/95	59/18723	0.0361522	0.08299	0.0464223	SPHK1/NFKB1	2	1.44187	6.68082
GO:2000351	regulation of endothelial cell apoptotic process	2/95	59/18723	0.0361522	0.08299	0.0464223	ABL1/TERT	2	1.44187	6.68082
GO:2001258	negative regulation of cation channel activity	2/95	59/18723	0.0361522	0.08299	0.0464223	MMP9/CRHR1	2	1.44187	6.68082
GO:0006814	sodium ion transport	4/95	245/18723	0.0361548	0.08299	0.0464223	SCN8A/P2RX7/SCN10A/SCN2A	4	1.44183	3.2177
GO:0035592	establishment of protein localization to extracellular region	5/95	360/18723	0.0363878	0.0834657	0.0466884	CNR1/TLR2/TLR4/ADORA2A/BAD	5	1.43904	2.73728
GO:0031644	regulation of nervous system process	3/95	144/18723	0.0369326	0.0844767	0.047254	S100B/ADORA1/APP	3	1.43259	4.10592
GO:0033135	regulation of peptidyl-serine phosphorylation	3/95	144/18723	0.0369326	0.0844767	0.047254	BCL2/PIK3CA/APP	3	1.43259	4.10592
GO:0106106	cold-induced thermogenesis	3/95	144/18723	0.0369326	0.0844767	0.047254	TLR4/ELOVL6/ADAM17	3	1.43259	4.10592
GO:0120161	regulation of cold-induced thermogenesis	3/95	144/18723	0.0369326	0.0844767	0.047254	TLR4/ELOVL6/ADAM17	3	1.43259	4.10592
GO:0006289	nucleotide-excision repair	2/95	60/18723	0.0372776	0.0850265	0.0475615	XPA/RAD52	2	1.42855	6.56947
GO:0009620	response to fungus	2/95	60/18723	0.0372776	0.0850265	0.0475615	TLR4/ELANE	2	1.42855	6.56947
GO:0031102	neuron projection regeneration	2/95	60/18723	0.0372776	0.0850265	0.0475615	TSPO/BCL2	2	1.42855	6.56947
GO:0031638	zymogen activation	2/95	60/18723	0.0372776	0.0850265	0.0475615	CTSL/BAD	2	1.42855	6.56947
GO:0007043	cell-cell junction assembly	3/95	146/18723	0.0382296	0.0871366	0.0487418	PRKCA/ACE/TRPV4	3	1.4176	4.04968
GO:0030865	cortical cytoskeleton organization	2/95	61/18723	0.0384165	0.0872565	0.0488089	TRPV4/CDK5	2	1.41548	6.46178
GO:0043030	regulation of macrophage activation	2/95	61/18723	0.0384165	0.0872565	0.0488089	SPHK1/TLR4	2	1.41548	6.46178
GO:0060997	dendritic spine morphogenesis	2/95	61/18723	0.0384165	0.0872565	0.0488089	CDK5R1/CDK5	2	1.41548	6.46178
GO:0090342	regulation of cell aging	2/95	61/18723	0.0384165	0.0872565	0.0488089	ABL1/TERT	2	1.41548	6.46178
GO:2000401	regulation of lymphocyte migration	2/95	61/18723	0.0384165	0.0872565	0.0488089	ADAM17/APP	2	1.41548	6.46178
GO:0016331	morphogenesis of embryonic epithelium	3/95	147/18723	0.0388867	0.0882628	0.0493718	AR/ABL1/CASP3	3	1.4102	4.02213
GO:0071692	protein localization to extracellular region	5/95	368/18723	0.0393966	0.0893112	0.0499582	CNR1/TLR2/TLR4/ADORA2A/BAD	5	1.40454	2.67777
GO:0050905	neuromuscular process	3/95	148/18723	0.0395497	0.0893112	0.0499582	ADORA2A/ABL1/APP	3	1.40286	3.99495
GO:1903900	regulation of viral life cycle	3/95	148/18723	0.0395497	0.0893112	0.0499582	PPARA/BCL2/PABPC1	3	1.40286	3.99495
GO:0032613	interleukin-10 production	2/95	62/18723	0.0395686	0.0893112	0.0499582	TLR2/TLR4	2	1.40265	6.35756
GO:0032653	regulation of interleukin-10 production	2/95	62/18723	0.0395686	0.0893112	0.0499582	TLR2/TLR4	2	1.40265	6.35756
GO:0045576	mast cell activation	2/95	62/18723	0.0395686	0.0893112	0.0499582	CNR2/CNR1	2	1.40265	6.35756
GO:0046173	polyol biosynthetic process	2/95	62/18723	0.0395686	0.0893112	0.0499582	SPHK1/ASAH1	2	1.40265	6.35756
GO:0070265	necrotic cell death	2/95	62/18723	0.0395686	0.0893112	0.0499582	ASAH1/TSPO	2	1.40265	6.35756
GO:0009743	response to carbohydrate	4/95	253/18723	0.0399254	0.0900539	0.0503737	MEN1/CASP3/BAD/PIK3CA	4	1.39875	3.11596
GO:0051592	response to calcium ion	3/95	149/18723	0.0402183	0.0906518	0.0507081	CCND1/TRPC3/BAD	3	1.39558	3.96814
GO:0009165	nucleotide biosynthetic process	4/95	254/18723	0.0404119	0.091025	0.0509169	PPARA/ELOVL6/VCP/IDO1	4	1.39349	3.10369
GO:0070059	intrinsic apoptotic signaling pathway in response to endoplasmic reticulum stress	2/95	63/18723	0.0407337	0.0915592	0.0512157	BCL2/BCL2L1	2	1.39005	6.25664
GO:0099601	regulation of neurotransmitter receptor activity	2/95	63/18723	0.0407337	0.0915592	0.0512157	CAPN1/APP	2	1.39005	6.25664
GO:1902373	negative regulation of mRNA catabolic process	2/95	63/18723	0.0407337	0.0915592	0.0512157	MAPK14/PABPC1	2	1.39005	6.25664
GO:0001959	regulation of cytokine-mediated signaling pathway	3/95	150/18723	0.0408928	0.0918532	0.0513802	SPHK1/PPARG/ADAM17	3	1.38835	3.94168
GO:0045862	positive regulation of proteolysis	5/95	372/18723	0.0409566	0.091933	0.0514248	NLRP1/PPARG/VCP/BAD/APP	5	1.38768	2.64898
GO:0034976	response to endoplasmic reticulum stress	4/95	256/18723	0.0413952	0.0927893	0.0519038	CCND1/BCL2/VCP/BCL2L1	4	1.38305	3.07944
GO:1901293	nucleoside phosphate biosynthetic process	4/95	256/18723	0.0413952	0.0927893	0.0519038	PPARA/ELOVL6/VCP/IDO1	4	1.38305	3.07944
GO:0048754	branching morphogenesis of an epithelial tube	3/95	151/18723	0.0415729	0.0929951	0.0520189	AR/BCL2/ABL1	3	1.38119	3.91558
GO:0071333	cellular response to glucose stimulus	3/95	151/18723	0.0415729	0.0929951	0.0520189	MEN1/BAD/PIK3CA	3	1.38119	3.91558
GO:1904064	positive regulation of cation transmembrane transport	3/95	151/18723	0.0415729	0.0929951	0.0520189	CTSS/ABL1/CDK5	3	1.38119	3.91558
GO:0030098	lymphocyte differentiation	5/95	374/18723	0.0417505	0.0933281	0.0522052	CTSL/BCL2/ADAM17/ABL1/BAD	5	1.37934	2.63482
GO:0045670	regulation of osteoclast differentiation	2/95	64/18723	0.0419117	0.0933671	0.052227	TLR4/CCR1	2	1.37766	6.15888
GO:0048857	neural nucleus development	2/95	64/18723	0.0419117	0.0933671	0.052227	BCL2/CDK5R1	2	1.37766	6.15888
GO:0050771	negative regulation of axonogenesis	2/95	64/18723	0.0419117	0.0933671	0.052227	CDK5R1/CDK5	2	1.37766	6.15888
GO:1903018	regulation of glycoprotein metabolic process	2/95	64/18723	0.0419117	0.0933671	0.052227	SOAT1/BCL2	2	1.37766	6.15888
GO:1903409	reactive oxygen species biosynthetic process	2/95	64/18723	0.0419117	0.0933671	0.052227	PPARA/TLR4	2	1.37766	6.15888
GO:0002253	activation of immune response	5/95	375/18723	0.042151	0.0938358	0.0524892	TLR4/PRKCD/BCL2/ABL1/PIK3CA	5	1.37519	2.62779
GO:0050871	positive regulation of B cell activation	3/95	152/18723	0.0422588	0.0940114	0.0525874	TLR4/BCL2/BAD	3	1.37408	3.88982
GO:0007338	single fertilization	3/95	153/18723	0.0429504	0.0954192	0.0533749	AR/CDK1/TRPC3	3	1.36703	3.8644
GO:0071331	cellular response to hexose stimulus	3/95	153/18723	0.0429504	0.0954192	0.0533749	MEN1/BAD/PIK3CA	3	1.36703	3.8644
GO:0032507	maintenance of protein location in cell	2/95	65/18723	0.0431025	0.0954307	0.0533813	TSPO/CDK5	2	1.3655	6.06413
GO:0043489	RNA stabilization	2/95	65/18723	0.0431025	0.0954307	0.0533813	MAPK14/PABPC1	2	1.3655	6.06413
GO:0048524	positive regulation of viral process	2/95	65/18723	0.0431025	0.0954307	0.0533813	PPARA/PABPC1	2	1.3655	6.06413
GO:0072577	endothelial cell apoptotic process	2/95	65/18723	0.0431025	0.0954307	0.0533813	ABL1/TERT	2	1.3655	6.06413
GO:1905330	regulation of morphogenesis of an epithelium	2/95	65/18723	0.0431025	0.0954307	0.0533813	AR/ABL1	2	1.3655	6.06413
GO:0007605	sensory perception of sound	3/95	154/18723	0.0436476	0.0965062	0.0539829	GRM7/CASP3/GABRA5	3	1.36004	3.8393
GO:0071326	cellular response to monosaccharide stimulus	3/95	154/18723	0.0436476	0.0965062	0.0539829	MEN1/BAD/PIK3CA	3	1.36004	3.8393
GO:0051346	negative regulation of hydrolase activity	5/95	379/18723	0.0437762	0.0967245	0.0541051	FKBP1A/ADORA2A/MMP9/ABL1/APP	5	1.35876	2.60006
GO:0014015	positive regulation of gliogenesis	2/95	66/18723	0.0443058	0.097629	0.054611	TLR2/TSPO	2	1.35354	5.97225
GO:0045600	positive regulation of fat cell differentiation	2/95	66/18723	0.0443058	0.097629	0.054611	PPARG/MAPK14	2	1.35354	5.97225
GO:0072678	T cell migration	2/95	66/18723	0.0443058	0.097629	0.054611	ADAM17/APP	2	1.35354	5.97225
GO:2000272	negative regulation of signaling receptor activity	2/95	66/18723	0.0443058	0.097629	0.054611	PPARG/PPARA	2	1.35354	5.97225
GO:0006606	protein import into nucleus	3/95	155/18723	0.0443506	0.0976615	0.0546292	PRKCD/CDK1/MAPK14	3	1.3531	3.81453
GO:0010517	regulation of phospholipase activity	2/95	67/18723	0.0455215	0.0999689	0.0559198	ABL1/AGTR1	2	1.34178	5.88311
GO:0050435	amyloid-beta metabolic process	2/95	67/18723	0.0455215	0.0999689	0.0559198	ACE/CASP3	2	1.34178	5.88311
GO:0061180	mammary gland epithelium development	2/95	67/18723	0.0455215	0.0999689	0.0559198	AR/CCND1	2	1.34178	5.88311
GO:0070527	platelet aggregation	2/95	67/18723	0.0455215	0.0999689	0.0559198	PRKCD/PRKCA	2	1.34178	5.88311
GO:1902107	positive regulation of leukocyte differentiation	3/95	157/18723	0.0457734	0.100386	0.0561533	PRKCA/BAD/CCR1	3	1.33939	3.76594
GO:1903708	positive regulation of hemopoiesis	3/95	157/18723	0.0457734	0.100386	0.0561533	PRKCA/BAD/CCR1	3	1.33939	3.76594
GO:0009206	purine ribonucleoside triphosphate biosynthetic process	2/95	68/18723	0.0467496	0.102389	0.0572735	PPARA/VCP	2	1.33022	5.79659
GO:0051926	negative regulation of calcium ion transport	2/95	68/18723	0.0467496	0.102389	0.0572735	BCL2/CRHR1	2	1.33022	5.79659
GO:0051170	import into nucleus	3/95	159/18723	0.0472188	0.103347	0.0578093	PRKCD/CDK1/MAPK14	3	1.32589	3.71857
GO:0035637	multicellular organismal signaling	3/95	160/18723	0.0479499	0.104822	0.0586346	SCN8A/SCN10A/SCN2A	3	1.31921	3.69533
GO:0009145	purine nucleoside triphosphate biosynthetic process	2/95	69/18723	0.0479897	0.104822	0.0586346	PPARA/VCP	2	1.31885	5.71259
GO:0050805	negative regulation of synaptic transmission	2/95	69/18723	0.0479897	0.104822	0.0586346	CNR2/ADORA1	2	1.31885	5.71259
GO:0040013	negative regulation of locomotion	5/95	391/18723	0.0488767	0.105866	0.0592185	PPARG/BCL2/ELANE/ADORA1/ADORA2A	5	1.3109	2.52026
GO:0034250	positive regulation of cellular amide metabolic process	3/95	162/18723	0.0494288	0.105866	0.0592185	PRKCD/PABPC1/CASP3	3	1.30602	3.64971
GO:0001820	serotonin secretion	1/95	10/18723	0.0496084	0.105866	0.0592185	CNR1	1	1.30444	19.7084
GO:0002002	regulation of angiotensin levels in blood	1/95	10/18723	0.0496084	0.105866	0.0592185	ACE	1	1.30444	19.7084
GO:0002003	angiotensin maturation	1/95	10/18723	0.0496084	0.105866	0.0592185	ACE	1	1.30444	19.7084
GO:0002934	desmosome organization	1/95	10/18723	0.0496084	0.105866	0.0592185	PRKCA	1	1.30444	19.7084
GO:0003330	regulation of extracellular matrix constituent secretion	1/95	10/18723	0.0496084	0.105866	0.0592185	TNFRSF1A	1	1.30444	19.7084
GO:0014041	regulation of neuron maturation	1/95	10/18723	0.0496084	0.105866	0.0592185	BCL2	1	1.30444	19.7084
GO:0015911	long-chain fatty acid import across plasma membrane	1/95	10/18723	0.0496084	0.105866	0.0592185	SLC2A1	1	1.30444	19.7084
GO:0016139	glycoside catabolic process	1/95	10/18723	0.0496084	0.105866	0.0592185	GBA2	1	1.30444	19.7084
GO:0017085	response to insecticide	1/95	10/18723	0.0496084	0.105866	0.0592185	CCNB1	1	1.30444	19.7084
GO:0032025	response to cobalt ion	1/95	10/18723	0.0496084	0.105866	0.0592185	CASP3	1	1.30444	19.7084
GO:0032070	regulation of deoxyribonuclease activity	1/95	10/18723	0.0496084	0.105866	0.0592185	PRKCD	1	1.30444	19.7084
GO:0033131	regulation of glucokinase activity	1/95	10/18723	0.0496084	0.105866	0.0592185	BAD	1	1.30444	19.7084
GO:0035376	sterol import	1/95	10/18723	0.0496084	0.105866	0.0592185	SCARB1	1	1.30444	19.7084
GO:0042368	vitamin D biosynthetic process	1/95	10/18723	0.0496084	0.105866	0.0592185	NFKB1	1	1.30444	19.7084
GO:0043084	penile erection	1/95	10/18723	0.0496084	0.105866	0.0592185	CNR1	1	1.30444	19.7084
GO:0044557	relaxation of smooth muscle	1/95	10/18723	0.0496084	0.105866	0.0592185	ADORA1	1	1.30444	19.7084
GO:0045348	positive regulation of MHC class II biosynthetic process	1/95	10/18723	0.0496084	0.105866	0.0592185	TLR4	1	1.30444	19.7084
GO:0051974	negative regulation of telomerase activity	1/95	10/18723	0.0496084	0.105866	0.0592185	MEN1	1	1.30444	19.7084
GO:0060513	prostatic bud formation	1/95	10/18723	0.0496084	0.105866	0.0592185	AR	1	1.30444	19.7084
GO:0060736	prostate gland growth	1/95	10/18723	0.0496084	0.105866	0.0592185	AR	1	1.30444	19.7084
GO:0060768	regulation of epithelial cell proliferation involved in prostate gland development	1/95	10/18723	0.0496084	0.105866	0.0592185	AR	1	1.30444	19.7084
GO:0070472	regulation of uterine smooth muscle contraction	1/95	10/18723	0.0496084	0.105866	0.0592185	TACR3	1	1.30444	19.7084
GO:0070508	cholesterol import	1/95	10/18723	0.0496084	0.105866	0.0592185	SCARB1	1	1.30444	19.7084
GO:0071838	cell proliferation in bone marrow	1/95	10/18723	0.0496084	0.105866	0.0592185	ACE	1	1.30444	19.7084
GO:0072203	cell proliferation involved in metanephros development	1/95	10/18723	0.0496084	0.105866	0.0592185	STAT1	1	1.30444	19.7084
GO:0098917	retrograde trans-synaptic signaling	1/95	10/18723	0.0496084	0.105866	0.0592185	CNR1	1	1.30444	19.7084
GO:0150172	regulation of phosphatidylcholine metabolic process	1/95	10/18723	0.0496084	0.105866	0.0592185	SCARB1	1	1.30444	19.7084
GO:1904526	regulation of microtubule binding	1/95	10/18723	0.0496084	0.105866	0.0592185	ABL1	1	1.30444	19.7084
GO:1905809	negative regulation of synapse organization	1/95	10/18723	0.0496084	0.105866	0.0592185	TLR2	1	1.30444	19.7084
GO:1990535	neuron projection maintenance	1/95	10/18723	0.0496084	0.105866	0.0592185	APP	1	1.30444	19.7084
GO:2000169	regulation of peptidyl-cysteine S-nitrosylation	1/95	10/18723	0.0496084	0.105866	0.0592185	ACE	1	1.30444	19.7084
GO:2000849	regulation of glucocorticoid secretion	1/95	10/18723	0.0496084	0.105866	0.0592185	CRHR1	1	1.30444	19.7084
GO:2001225	regulation of chloride transport	1/95	10/18723	0.0496084	0.105866	0.0592185	GRM5	1	1.30444	19.7084
			1522	100	157
				1779
