# Supplementary material for: DEHP induces stress urinary incontinence by causing urethral sphincter dysfunction via inflammation and apoptosis: a mechanism study based on animal experiments, network toxicology, and molecular docking
Source: Front Cell Dev Biol. 2026 Jun 22;14:1866437. doi: 10.3389/fcell.2026.1866437 (PMC13333754; doi:10.3389/fcell.2026.1866437)
Supplement: Supplementary file 6 [file DataSheet1.csv]

SUID	AverageShortestPathLength	BetweennessCentrality	ClosenessCentrality	ClusteringCoefficient	Degree	Eccentricity	IsSingleNode	name	NeighborhoodConnectivity	NumberOfDirectedEdges	NumberOfUndirectedEdges	PartnerOfMultiEdgedNodePairs	Radiality	selected	SelfLoops	shared name	Stress	TopologicalCoefficient
73	1.65591398	0.06450031	0.6038961	0.3858351	44	4	FALSE	NFKB1	20.63636364	44	0	0	0.890681	FALSE	0	NFKB1	5354	0.25166297
87	1.67741935	0.06321053	0.59615385	0.39006342	44	4	FALSE	CASP3	20.79545455	44	0	0	0.88709677	FALSE	0	CASP3	5230	0.26294591
105	1.64516129	0.06632371	0.60784314	0.39112051	44	3	FALSE	BCL2	20.68181818	44	0	0	0.89247312	FALSE	0	BCL2	5170	0.25221729
137	1.72043011	0.04591512	0.58125	0.43724696	39	4	FALSE	MMP9	21.76923077	39	0	0	0.87992832	FALSE	0	MMP9	3708	0.26875594
129	1.86021505	0.03523721	0.53757225	0.45210084	35	4	FALSE	TLR4	22.14285714	35	0	0	0.85663082	FALSE	0	TLR4	3334	0.30332681
119	1.7311828	0.06004723	0.57763975	0.41889483	34	3	FALSE	PPARG	22.26470588	34	0	0	0.8781362	FALSE	0	PPARG	4492	0.26789511
83	1.70967742	0.11465138	0.58490566	0.31854839	32	3	FALSE	APP	20.125	32	0	0	0.88172043	FALSE	0	APP	6594	0.23096264
95	1.89247312	0.01216546	0.52840909	0.56551724	30	4	FALSE	STAT1	24.3	30	0	0	0.85125448	FALSE	0	STAT1	1408	0.32837838
107	1.91397849	0.01837675	0.52247191	0.50344828	30	4	FALSE	BCL2L1	23.16666667	30	0	0	0.84767025	FALSE	0	BCL2L1	1802	0.3173516
75	1.97849462	0.0138021	0.50543478	0.53439153	28	4	FALSE	CCND1	23	28	0	0	0.83691756	FALSE	0	CCND1	1224	0.32857143
112	1.89247312	0.01170036	0.52840909	0.58689459	27	4	FALSE	MMP2	25.33333333	27	0	0	0.85125448	FALSE	0	MMP2	1362	0.32900433
125	1.98924731	0.0289493	0.5027027	0.45299145	27	4	FALSE	CTSB	20.92592593	27	0	0	0.83512545	FALSE	0	CTSB	2728	0.30327429
122	2.02150538	0.01744644	0.49468085	0.55	25	4	FALSE	CTSS	22.88	25	0	0	0.8297491	FALSE	0	CTSS	1870	0.33647059
77	2	0.01039053	0.5	0.58695652	24	4	FALSE	MAPK14	24.79166667	24	0	0	0.83333333	FALSE	0	MAPK14	928	0.35416667
207	2.03225806	0.00837246	0.49206349	0.59057971	24	4	FALSE	TLR2	25.04166667	24	0	0	0.82795699	FALSE	0	TLR2	1030	0.3682598
327	1.88172043	0.06805133	0.53142857	0.39855072	24	3	FALSE	PRKCA	22.20833333	24	0	0	0.85304659	FALSE	0	PRKCA	4462	0.27760417
81	2.10752688	0.02147097	0.4744898	0.58893281	23	4	FALSE	CDK2	23.30434783	23	0	0	0.81541219	FALSE	0	CDK2	2280	0.36991028
99	2.02150538	0.00638197	0.49468085	0.67532468	22	4	FALSE	MAPK8	26.63636364	22	0	0	0.8297491	FALSE	0	MAPK8	584	0.37516005
152	2.03225806	0.0050623	0.49206349	0.63203463	22	4	FALSE	MMP3	25.81818182	22	0	0	0.82795699	FALSE	0	MMP3	618	0.37417655
116	1.97849462	0.05810405	0.50543478	0.46190476	21	4	FALSE	SCARB1	22.9047619	21	0	0	0.83691756	FALSE	0	SCARB1	3598	0.3047619
131	1.95698925	0.01678148	0.51098901	0.52380952	21	4	FALSE	PPARA	24.38095238	21	0	0	0.84050179	FALSE	0	PPARA	1272	0.31663575
143	2.08602151	0.00552931	0.47938144	0.5952381	21	4	FALSE	TNFRSF1A	24.80952381	21	0	0	0.81899642	FALSE	0	TNFRSF1A	476	0.37590188
101	2.20430108	0.01932355	0.45365854	0.55263158	20	4	FALSE	AR	23.05	20	0	0	0.79928315	FALSE	0	AR	1024	0.37704918
72	2.07526882	0.0131294	0.48186528	0.62573099	19	4	FALSE	ABL1	24	19	0	0	0.82078853	FALSE	0	ABL1	1598	0.34782609
79	2.12903226	0.00240088	0.46969697	0.74509804	18	4	FALSE	PIK3CA	26.83333333	18	0	0	0.81182796	FALSE	0	PIK3CA	278	0.40656566
85	2.12903226	0.02563567	0.46969697	0.56862745	18	4	FALSE	TERT	23.22222222	18	0	0	0.81182796	FALSE	0	TERT	2086	0.35641026
111	2.04301075	0.02269927	0.48947368	0.62745098	18	4	FALSE	ACE	26.61111111	18	0	0	0.82616487	FALSE	0	ACE	1728	0.36453577
127	2.21505376	0.00603295	0.45145631	0.59477124	18	4	FALSE	CTSL	22.22222222	18	0	0	0.79749104	FALSE	0	CTSL	726	0.35842294
166	2.06451613	0.10461628	0.484375	0.24183007	18	4	FALSE	GRM5	11.33333333	18	0	0	0.82258065	FALSE	0	GRM5	6054	0.15962441
97	2.13978495	0.00900609	0.46733668	0.69852941	17	4	FALSE	CDK1	26.52941176	17	0	0	0.81003584	FALSE	0	CDK1	1374	0.4081448
139	2.08602151	0.00389229	0.47938144	0.69852941	17	4	FALSE	ADAM17	27.11764706	17	0	0	0.81899642	FALSE	0	ADAM17	414	0.38739496
89	2.10752688	0.00633714	0.4744898	0.60833333	16	4	FALSE	PRKCD	25.0625	16	0	0	0.81541219	FALSE	0	PRKCD	590	0.36322464
141	1.97849462	0.0603881	0.50543478	0.28333333	16	4	FALSE	AGTR1	18.3125	16	0	0	0.83691756	FALSE	0	AGTR1	3216	0.23101266
103	2.02150538	0.04959435	0.49468085	0.5047619	15	3	FALSE	SLC2A1	26.13333333	15	0	0	0.8297491	FALSE	0	SLC2A1	3710	0.34385965
251	2.22580645	0.00140582	0.44927536	0.75238095	15	4	FALSE	CCNB1	27.26666667	15	0	0	0.79569892	FALSE	0	CCNB1	124	0.45444444
295	2.24731183	0.00251966	0.44497608	0.6952381	15	4	FALSE	CTSK	27.6	15	0	0	0.7921147	FALSE	0	CTSK	192	0.43809524
390	2.06451613	0.03701423	0.484375	0.24761905	15	4	FALSE	TRPV1	17.13333333	15	0	0	0.82258065	FALSE	0	TRPV1	2812	0.23063063
109	2.06451613	0.01922697	0.484375	0.51282051	13	4	FALSE	CDK5	24.07692308	13	0	0	0.82258065	FALSE	0	CDK5	1448	0.32102564
148	2.31182796	0.00107481	0.43255814	0.75641026	13	4	FALSE	MMP7	25.46153846	13	0	0	0.78136201	FALSE	0	MMP7	140	0.4315515
175	2.09677419	0.04639961	0.47692308	0.26923077	13	4	FALSE	CNR1	16.07692308	13	0	0	0.8172043	FALSE	0	CNR1	2646	0.21725572
396	2.34408602	5.9418E-4	0.4266055	0.79487179	13	5	FALSE	ELANE	26.69230769	13	0	0	0.77598566	FALSE	0	ELANE	72	0.4602122
91	2.32258065	2.441E-4	0.43055556	0.90909091	12	4	FALSE	MAPK11	31.33333333	12	0	0	0.77956989	FALSE	0	MAPK11	70	0.53107345
160	2.21505376	0.0241915	0.45145631	0.48484848	12	4	FALSE	IDO1	25.33333333	12	0	0	0.79749104	FALSE	0	IDO1	1446	0.3994709
549	2.53763441	0.01253233	0.3940678	0.48484848	12	4	FALSE	GABRA1	9.16666667	12	0	0	0.7437276	FALSE	0	GABRA1	1050	0.24774775
232	2.2688172	0.00580882	0.44075829	0.52777778	9	4	FALSE	CAPN1	23.66666667	9	0	0	0.78853047	FALSE	0	CAPN1	458	0.38615665
679	2.92473118	0.00108139	0.34191176	0.69444444	9	5	FALSE	GABRA5	9.22222222	9	0	0	0.67921147	FALSE	0	GABRA5	56	0.41919192
686	2.59139785	0.00459043	0.38589212	0.61111111	9	4	FALSE	GABRG2	10.33333333	9	0	0	0.73476703	FALSE	0	GABRG2	552	0.2952381
135	2.34408602	3.1442E-4	0.4266055	0.82142857	8	4	FALSE	CTRB1	24.25	8	0	0	0.77598566	FALSE	0	CTRB1	62	0.43303571
168	2.25806452	0.0154299	0.44285714	0.17857143	8	4	FALSE	ADORA2A	13.25	8	0	0	0.79032258	FALSE	0	ADORA2A	864	0.21106557
184	2.41935484	0.00376207	0.41333333	0.42857143	8	5	FALSE	TRPA1	13.25	8	0	0	0.76344086	FALSE	0	TRPA1	266	0.24537037
210	2.40860215	0.01887554	0.41517857	0.46428571	8	4	FALSE	NPC1	17	8	0	0	0.76523297	FALSE	0	NPC1	1498	0.33333333
223	2.39784946	0.01070979	0.41704036	0.39285714	8	4	FALSE	SCN8A	12.125	8	0	0	0.76702509	FALSE	0	SCN8A	730	0.2377451
230	2.2688172	0.012237	0.44075829	0.28571429	8	4	FALSE	VCP	19.875	8	0	0	0.78853047	FALSE	0	VCP	954	0.32708333
240	2.20430108	7.5862E-4	0.45365854	0.75	8	4	FALSE	S100B	32	8	0	0	0.79928315	FALSE	0	S100B	132	0.47058824
268	2.40860215	9.328E-4	0.41517857	0.71428571	8	4	FALSE	NCOA1	28.125	8	0	0	0.76523297	FALSE	0	NCOA1	68	0.50909091
272	2.21505376	0.00495442	0.45145631	0.64285714	8	4	FALSE	SPHK1	28.125	8	0	0	0.79749104	FALSE	0	SPHK1	480	0.41977612
329	2.3655914	6.4297E-4	0.42272727	0.85714286	8	4	FALSE	NLRP1	31.75	8	0	0	0.77240143	FALSE	0	NLRP1	174	0.53813559
460	2.3655914	6.361E-5	0.42272727	0.92857143	8	4	FALSE	CCR1	31.5	8	0	0	0.77240143	FALSE	0	CCR1	10	0.53389831
542	2.91397849	0.00168882	0.34317343	0.67857143	8	5	FALSE	GABRA6	9.625	8	0	0	0.68100358	FALSE	0	GABRA6	72	0.40104167
674	2.50537634	0.00984402	0.39914163	0.60714286	8	4	FALSE	GRM7	11.5	8	0	0	0.74910394	FALSE	0	GRM7	788	0.26744186
684	2.69892473	0.00524999	0.37051793	0.57142857	8	4	FALSE	SCN2A	9.25	8	0	0	0.71684588	FALSE	0	SCN2A	544	0.31896552
179	2.7311828	0.00366349	0.36614173	0.52380952	7	5	FALSE	GRM2	9.57142857	7	0	0	0.71146953	FALSE	0	GRM2	228	0.33004926
202	2.53763441	0.00213356	0.3940678	0.42857143	7	4	FALSE	TRPV4	13	7	0	0	0.7437276	FALSE	0	TRPV4	136	0.30232558
258	2.39784946	7.2259E-4	0.41704036	0.57142857	7	4	FALSE	MEN1	22.57142857	7	0	0	0.76702509	FALSE	0	MEN1	40	0.4005102
529	2.74193548	0.02457225	0.36470588	0.33333333	7	5	FALSE	CRHR1	9	7	0	0	0.70967742	FALSE	0	CRHR1	1000	0.30541872
671	2.93548387	5.3196E-4	0.34065934	0.80952381	7	5	FALSE	GABRB3	10.28571429	7	0	0	0.67741935	FALSE	0	GABRB3	40	0.44720497
682	2.95698925	3.7401E-4	0.33818182	0.76190476	7	5	FALSE	GRM4	9.71428571	7	0	0	0.67383513	FALSE	0	GRM4	20	0.46258503
93	2.8172043	0.02172967	0.35496183	0.4	6	5	FALSE	RAD52	14.33333333	6	0	0	0.69713262	FALSE	0	RAD52	2702	0.4516129
172	2.49462366	0.00144267	0.40086207	0.53333333	6	5	FALSE	P2RX7	20	6	0	0	0.75089606	FALSE	0	P2RX7	110	0.41319444
195	2.56989247	0.00185625	0.38912134	0.46666667	6	4	FALSE	TRPC3	12.66666667	6	0	0	0.73835125	FALSE	0	TRPC3	76	0.30894309
214	2.43010753	0.00741434	0.41150442	0.4	6	4	FALSE	SOAT1	15.66666667	6	0	0	0.76164875	FALSE	0	SOAT1	260	0.31
218	2.34408602	0.00188567	0.4266055	0.33333333	6	4	FALSE	FKBP1A	22.5	6	0	0	0.77598566	FALSE	0	FKBP1A	180	0.38505747
220	2.34408602	3.3302E-4	0.4266055	0.6	6	4	FALSE	TSPO	27	6	0	0	0.77598566	FALSE	0	TSPO	60	0.46551724
234	2.46236559	0.00344474	0.40611354	0.46666667	6	4	FALSE	SCN10A	13	6	0	0	0.7562724	FALSE	0	SCN10A	232	0.27083333
676	2.96774194	1.7532E-4	0.33695652	0.86666667	6	5	FALSE	GRM8	10.16666667	6	0	0	0.67204301	FALSE	0	GRM8	12	0.48412698
270	2.8172043	0.00447671	0.35496183	0.5	5	5	FALSE	ASAH1	14	5	0	0	0.69713262	FALSE	0	ASAH1	614	0.41176471
278	2.49462366	0	0.40086207	1	5	4	FALSE	BAD	32.2	5	0	0	0.75089606	FALSE	0	BAD	0	0.63137255
198	2.78494624	0.00208273	0.35907336	0.5	4	5	FALSE	HCRTR1	9.5	4	0	0	0.70250896	FALSE	0	HCRTR1	92	0.35185185
658	2.56989247	4.7178E-4	0.38912134	0.66666667	4	4	FALSE	ELOVL6	20.5	4	0	0	0.73835125	FALSE	0	ELOVL6	48	0.47674419
936	2.43010753	2.8037E-4	0.41150442	0.5	4	4	FALSE	RARB	22.25	4	0	0	0.76164875	FALSE	0	RARB	38	0.42307692
133	2.82795699	0.02150538	0.35361217	0.33333333	3	5	FALSE	PDE5A	13.33333333	3	0	0	0.6953405	FALSE	0	PDE5A	1400	0.46428571
164	2.48387097	4.6187E-4	0.4025974	0.33333333	3	4	FALSE	ADORA1	20	3	0	0	0.75268817	FALSE	0	ADORA1	80	0.41843972
177	2.88172043	2.0351E-4	0.34701493	0.66666667	3	5	FALSE	CNR2	12	3	0	0	0.68637993	FALSE	0	CNR2	12	0.48
363	2.80645161	8.766E-5	0.35632184	0.66666667	3	5	FALSE	CDK5R1	15	3	0	0	0.69892473	FALSE	0	CDK5R1	6	0.5
189	2.84946237	5.519E-5	0.3509434	0	2	5	FALSE	TACR3	15.5	2	0	0	0.69175627	FALSE	0	TACR3	4	0.65909091
200	2.93548387	0	0.34065934	1	2	5	FALSE	HCRTR2	10	2	0	0	0.67741935	FALSE	0	HCRTR2	0	0.58823529
246	2.94623656	3.3452E-4	0.33941606	0	2	5	FALSE	STS	13	2	0	0	0.67562724	FALSE	0	STS	20	0.5
276	3.37634409	0	0.29617834	1	2	5	FALSE	GBA2	6.5	2	0	0	0.60394265	FALSE	0	GBA2	0	0.72222222
1030	3.02150538	3.896E-5	0.33096085	0	2	5	FALSE	PABPC1	13	2	0	0	0.66308244	FALSE	0	PABPC1	2	0.63157895
545	3.7311828	0	0.26801153	0	1	6	FALSE	GSTM1	7	1	0	0	0.54480287	FALSE	0	GSTM1	0	0
787	3.20430108	0	0.31208054	0	1	5	FALSE	TDO2	12	1	0	0	0.63261649	FALSE	0	TDO2	0	0
1033	3.8172043	0	0.26197183	0	1	6	FALSE	PDE4A	3	1	0	0	0.53046595	FALSE	0	PDE4A	0	0
1155	3.80645161	0	0.26271186	0	1	6	FALSE	XPA	6	1	0	0	0.53225806	FALSE	0	XPA	0	0
1170	2.96774194	0	0.33695652	0	1	5	FALSE	SLC2A3	21	1	0	0	0.67204301	FALSE	0	SLC2A3	0	0
